# Supplementary material for: 6,6′-Di-tert-butyl-4,4′-dimeth­oxy-2,2′-[1,3-diazinane-1,3-diylbis(methyl­ene)]diphenol 0.19-hydrate
Source: Acta Crystallogr Sect E Struct Rep Online. 2011 Dec 21;68(Pt 1):o191–2. doi: 10.1107/S1600536811053542 (PMC3254529; doi:10.1107/S1600536811053542)
Supplement: Supplementary file 1 [file e-68-0o191-sup1.cif]

##############################################################################
#                                                                            #
# This CIF contains the data in a paper accepted for publication in          #
# Acta Crystallographica Section E. It conforms to the requirements of       #
# Notes for Authors for Acta Crystallographica Section E, and has been       #
# peer reviewed under the auspices of the IUCr Commission on Journals.       #
#                                                                            #
# Full details of the Crystallographic Information File format               #
# are given in the paper "The Crystallographic Information File (CIF):       #
# a New Standard Archive File for Crystallography" by S. R. Hall, F. H.      #
# Allen and I. D. Brown [Acta Cryst. (1991), A47, 655-685].                  #
#                                                                            #
# The current version of the core CIF dictionary is obtainable from          #
# ftp://ftp.iucr.org/pub/cif_core.dic.                                       #
#                                                                            #
# Software is freely available for graphical display of the structure(s)     #
# in this CIF. For information consult the CIF software page                 #
# http://www.iucr.org/resources/cif/software.                                #
#                                                                            #
# This file may be used for bona fide research purposes within the           #
# scientific community so long as proper attribution is given to the journal # 
# article from which it was obtained.                                        #
#                                                                            #
##############################################################################
data_global
_audit_creation_method     'Jana2006 Version : 03/10/2011'
_journal_date_recd_electronic     2011-12-07
_journal_date_accepted     2011-12-12
_journal_name_full     'Acta Crystallographica, Section E'
_journal_year     2012
_journal_volume     68
_journal_issue      1
_journal_page_first     o191
_journal_page_last     o192
_journal_paper_category     QO
_journal_paper_doi     10.1107/S1600536811053542
_journal_coeditor_code     GO2039
_publ_contact_author_name     'Augusto Rivera'
_publ_contact_author_address
;
Departamento de Qu\'imica, Universidad Nacional de Colombia,
Ciudad Universitaria, Bogot\'a, Colombia
;
_publ_contact_author_email     'ariverau@unal.edu.co'
_publ_contact_author_fax     '57-1-3165220'
_publ_contact_author_phone     '57-1-3165000'
_publ_section_title
;\
6,6'-Di-<i>tert</i>-butyl-4,4'-dimethoxy-2,2'-[1,3-diazinane-1,3-\
diylbis(methylene)]diphenol 0.19-hydrate
;
loop_
    _publ_author_name
    _publ_author_footnote
    _publ_author_address
    'Rivera, Augusto' .
;
Departamento de Qu\'imica, Universidad Nacional de Colombia,
Ciudad Universitaria, Bogot\'a, Colombia
;
    'Gonz\'alez, Derly Marcela' .
;
Departamento de Qu\'imica, Universidad Nacional de Colombia,
Ciudad Universitaria, Bogot\'a, Colombia
;
    'R\'ios-Motta, Jaime' .
;
Departamento de Qu\'imica, Universidad Nacional de Colombia,
Ciudad Universitaria, Bogot\'a, Colombia
;
    'Fejfarov\'a, Karla' .
;
Institute of Physics ASCR, v.v.i.,
Na Slovance 2
182 21 Praha 8
Czech Republic
;
    'Du\<sek, Michal' .
;
Institute of Physics ASCR, v.v.i.,
Na Slovance 2
182 21 Praha 8
Czech Republic
;
data_I
_chemical_name_systematic
;
6,6'-Di-<i>tert</i>-butyl-4,4'-dimethoxy-2,2'-[1,3-diazinane-1,3-
diylbis(methylene)]diphenol 0.19-hydrate
;
_chemical_name_common     ?
_chemical_formula_moiety     'C28 H42 N2 O4, 0.19(H2 O)'
_chemical_formula_sum     'C28 H42.38 N2 O4.19'
_chemical_formula_structural     ?
_chemical_formula_analytical     ?
_chemical_formula_iupac     'C28 H42 N2 O4, 0.19H2 O'
_chemical_formula_weight     473.5
_chemical_melting_point     ?
_symmetry_cell_setting     orthorhombic
_symmetry_space_group_name_H-M     'P n m a'
_symmetry_space_group_name_Hall     '-P 2ac 2n'
loop_
    _symmetry_equiv_pos_site_id
    _symmetry_equiv_pos_as_xyz
    1 x,y,z
    2 -x+1/2,-y,z+1/2
    3 -x,y+1/2,-z
    4 x+1/2,-y+1/2,-z+1/2
    5 -x,-y,-z
    6 x+1/2,y,-z+1/2
    7 x,-y+1/2,z
    8 -x+1/2,y+1/2,z+1/2
_cell_length_a     8.22650(10)
_cell_length_b     33.0103(2)
_cell_length_c     10.0322(5)
_cell_angle_alpha     90
_cell_angle_beta     90
_cell_angle_gamma     90
_cell_volume     2724.34(14)
_cell_formula_units_Z     4
_cell_measurement_reflns_used     37659
_cell_measurement_theta_min     4.01
_cell_measurement_theta_max     66.98
_cell_measurement_temperature     119.9(2)
_cell_special_details     ?
_exptl_crystal_description     block
_exptl_crystal_colour     colourless
_exptl_crystal_size_max     0.417
_exptl_crystal_size_mid     0.356
_exptl_crystal_size_min     0.298
_exptl_crystal_density_diffrn     1.154
_exptl_crystal_density_meas     ?
_exptl_crystal_density_method     'not measured'
_exptl_crystal_F_000     1029.6
_exptl_absorpt_coefficient_mu     0.611
_exptl_absorpt_correction_type     multi-scan
_exptl_absorpt_process_details
;
(CrysAlis PRO; Agilent, 2010)
;
_exptl_absorpt_correction_T_min     0.073
_exptl_absorpt_correction_T_max     1
_exptl_special_details
;
CrysAlisPro, Agilent (2010),
Empirical absorption correction using spherical harmonics,
 implemented in SCALE3 ABSPACK scaling algorithm.
;
_diffrn_ambient_temperature     120
_diffrn_radiation_type     'Cu K\a'
_diffrn_radiation_wavelength     1.5418
_diffrn_radiation_source     'Enhance Ultra (Cu) X-ray Source'
_diffrn_radiation_monochromator     'mirror'
_diffrn_measurement_device_type
      'Agilent Xcalibur diffractometer with an Atlas (Gemini ultra Cu) detector'
_diffrn_measurement_device     'four-cycle diffractometer'
_diffrn_measurement_method     'Rotation method data acquisition using \w'
_diffrn_detector_area_resol_mean     10.3784
_diffrn_reflns_number     54017
_diffrn_reflns_av_R_equivalents     0.0273
_diffrn_reflns_av_sigmaI/netI     0.0087
_diffrn_reflns_theta_min     4.61
_diffrn_reflns_theta_max     67.1
_diffrn_reflns_theta_full     67.1
_diffrn_measured_fraction_theta_max     0.99
_diffrn_measured_fraction_theta_full     0.99
_diffrn_reflns_limit_h_min     -9
_diffrn_reflns_limit_h_max     9
_diffrn_reflns_limit_k_min     -39
_diffrn_reflns_limit_k_max     39
_diffrn_reflns_limit_l_min     -11
_diffrn_reflns_limit_l_max     11
_diffrn_reflns_reduction_process
;
Integration of the CCD images was done by program CrysAlisPro
(Agilent Technologies, 2010). The same program was used for indexing of the
crystal shape and absorption correction.
;
_diffrn_standards_number     0
_diffrn_standards_interval_count     ?
_diffrn_standards_interval_time     ?
_diffrn_standards_decay_%     .
loop_
    _diffrn_standard_refln_index_h
    _diffrn_standard_refln_index_k
    _diffrn_standard_refln_index_l
    ? ? ?
_refine_special_details
;
The refinement was carried out against all reflections. The conventional
<i>R</i>-factor is always based on <i>F</i>. The goodness of fit as well as
the weighted <i>R</i>-factor are based on <i>F</i> and <i>F</i>^2^ for
refinement carried out on <i>F</i> and <i>F</i>^2^, respectively. The
threshold expression is used only for calculating <i>R</i>-factors <i>etc</i>.
and it is not relevant to the choice of reflections for refinement.
The program used for refinement, Jana2006, uses the weighting scheme based on
the experimental expectations, see _refine_ls_weighting_details, that does not
force <i>S</i> to be one. Therefore the values of <i>S</i> are usually larger
than the ones from the <i>SHELX</i> program.
;
_reflns_number_total     2456
_reflns_number_gt     2353
_reflns_threshold_expression     I>3\s(I)
_refine_ls_structure_factor_coef     Fsqd
_refine_ls_R_factor_all     0.0363
_refine_ls_R_factor_gt     0.0350
_refine_ls_wR_factor_gt     0.1205
_refine_ls_wR_factor_ref     0.1219
_refine_ls_goodness_of_fit_ref     2.64
_refine_ls_restrained_S_all     ?
_refine_ls_number_reflns     2456
_refine_ls_number_parameters     164
_refine_ls_number_restraints     0
_refine_ls_number_constraints     85
_refine_ls_hydrogen_treatment     mixed
_refine_ls_weighting_scheme     sigma
_refine_ls_weighting_details     'w=1/(\s^2^(I)+0.0016I^2^)'
_refine_ls_shift/su_max     0.0054
_refine_ls_shift/su_mean     0.0003
_refine_diff_density_max     0.17
_refine_diff_density_min     -0.14
_refine_ls_extinction_method     'none'
_refine_ls_extinction_coef     ?
_refine_ls_abs_structure_details     ?
_refine_ls_abs_structure_Flack     ?
_refine_ls_abs_structure_Rogers     ?
loop_
    _atom_type_symbol
    _atom_type_scat_dispersion_real
    _atom_type_scat_dispersion_imag
    _atom_type_scat_source
    C 0.0181 0.0091 'International Tables Vol C tables 4.2.6.8 and 6.1.1.1'
    H 0.0000 0.0000 'International Tables Vol C tables 4.2.6.8 and 6.1.1.1'
    N 0.0311 0.0180 'International Tables Vol C tables 4.2.6.8 and 6.1.1.1'
    O 0.0492 0.0322 'International Tables Vol C tables 4.2.6.8 and 6.1.1.1'
_computing_data_collection
;
CrysAlis PRO (Agilent, 2010)
;
_computing_cell_refinement
;
CrysAlis PRO (Agilent, 2010)
;
_computing_data_reduction
;
CrysAlis PRO (Agilent, 2010)
;
_computing_structure_solution     'SIR2002 (Burla <i>et al.</i>, 2003)'
_computing_structure_refinement
                                 'JANA2006 (Pet\<r\'i\<cek <i>et al.</i>, 2006)'
_computing_molecular_graphics     'DIAMOND (Brandenburg & Putz, 2005)'
_computing_publication_material
                                 'JANA2006 (Pet\<r\'i\<cek <i>et al.</i>, 2006)'
loop_
    _atom_site_type_symbol
    _atom_site_label
    _atom_site_fract_x
    _atom_site_fract_y
    _atom_site_fract_z
    _atom_site_U_iso_or_equiv
    _atom_site_adp_type
    _atom_site_calc_flag
    _atom_site_refinement_flags
    _atom_site_occupancy
    _atom_site_symmetry_multiplicity
    _atom_site_disorder_assembly
    _atom_site_disorder_group
    O O1 0.48228(8) 0.17951(2) 0.02311(7) 0.0238(2) Uani d . 1 8 . .
    O O2 0.18527(9) 0.03041(2) 0.08155(9) 0.0348(3) Uani d . 1 8 . .
    O O3 0.2004(8) 0.25 0.5283(7) 0.040(3) Uiso d . 0.185(6) 4 . .
    N N1 0.20147(9) 0.21389(2) 0.09520(8) 0.0196(3) Uani d . 1 8 . .
    C C1 0.17203(15) 0.25 0.17490(13) 0.0188(4) Uani d . 1 4 . .
    C C2 0.1074(2) 0.25 -0.10270(15) 0.0302(4) Uani d . 1 4 . .
    C C3 0.08755(13) 0.21221(2) -0.01750(10) 0.0253(3) Uani d . 1 8 . .
    C C4 0.19236(11) 0.17724(3) 0.17868(10) 0.0219(3) Uani d . 1 8 . .
    C C5 0.26169(12) 0.14026(3) 0.11072(10) 0.0196(3) Uani d . 1 8 . .
    C C6 0.40731(11) 0.14256(3) 0.03904(9) 0.0189(3) Uani d . 1 8 . .
    C C7 0.47830(11) 0.10754(3) -0.01656(9) 0.0197(3) Uani d . 1 8 . .
    C C8 0.39696(12) 0.07106(3) 0.00193(10) 0.0226(3) Uani d . 1 8 . .
    C C9 0.25098(12) 0.06858(3) 0.07237(10) 0.0235(3) Uani d . 1 8 . .
    C C10 0.18330(11) 0.10307(3) 0.12733(10) 0.0211(3) Uani d . 1 8 . .
    C C11 0.64179(11) 0.10927(3) -0.09068(10) 0.0214(3) Uani d . 1 8 . .
    C C12 0.63025(13) 0.13705(3) -0.21310(10) 0.0273(3) Uani d . 1 8 . .
    C C13 0.77305(12) 0.12524(3) 0.00455(10) 0.0271(3) Uani d . 1 8 . .
    C C14 0.69608(13) 0.06750(3) -0.13975(12) 0.0323(3) Uani d . 1 8 . .
    C C15 0.04374(13) 0.02586(3) 0.16101(14) 0.0390(4) Uani d . 1 8 . .
    H H1 0.4062(18) 0.1977(5) 0.0432(14) 0.0357 Uiso d . 1 8 . .
    H H1a 0.243304 0.25 0.250666 0.0225 Uiso d . 1 4 . .
    H H1b 0.061463 0.25 0.205494 0.0225 Uiso d . 1 4 . .
    H H2a 0.213383 0.25 -0.142824 0.0362 Uiso d . 1 4 . .
    H H2b 0.027077 0.25 -0.17208 0.0362 Uiso d . 1 4 . .
    H H3a -0.021813 0.210856 0.015603 0.0304 Uiso d . 1 8 . .
    H H3b 0.11002 0.188634 -0.070414 0.0304 Uiso d . 1 8 . .
    H H4a 0.081224 0.172204 0.202722 0.0263 Uiso d . 1 8 . .
    H H4b 0.248999 0.181858 0.260948 0.0263 Uiso d . 1 8 . .
    H H8 0.442701 0.046769 -0.034967 0.0271 Uiso d . 1 8 . .
    H H10 0.083356 0.101481 0.176454 0.0253 Uiso d . 1 8 . .
    H H12a 0.59744 0.16367 -0.185502 0.041 Uiso d . 1 8 . .
    H H12b 0.734431 0.138538 -0.255938 0.041 Uiso d . 1 8 . .
    H H12c 0.551668 0.126314 -0.274392 0.041 Uiso d . 1 8 . .
    H H13a 0.751922 0.153186 0.024643 0.0407 Uiso d . 1 8 . .
    H H13b 0.771525 0.109711 0.085441 0.0407 Uiso d . 1 8 . .
    H H13c 0.877797 0.122826 -0.036879 0.0407 Uiso d . 1 8 . .
    H H14a 0.796577 0.070049 -0.187653 0.0484 Uiso d . 1 8 . .
    H H14b 0.711271 0.04983 -0.064775 0.0484 Uiso d . 1 8 . .
    H H14c 0.614427 0.056424 -0.197596 0.0484 Uiso d . 1 8 . .
    H H15a 0.010043 -0.001985 0.160156 0.0585 Uiso d . 1 8 . .
    H H15b 0.067158 0.033969 0.25087 0.0585 Uiso d . 1 8 . .
    H H15c -0.041734 0.042506 0.125745 0.0585 Uiso d . 1 8 . .
loop_
    _atom_site_aniso_label
    _atom_site_aniso_U_11
    _atom_site_aniso_U_22
    _atom_site_aniso_U_33
    _atom_site_aniso_U_12
    _atom_site_aniso_U_13
    _atom_site_aniso_U_23
    _atom_site_aniso_type_symbol
    O1 0.0244(4) 0.0180(4) 0.0289(5) -0.0026(3) 0.0051(3) -0.0005(3) O
    O2 0.0366(5) 0.0176(4) 0.0502(6) -0.0053(3) 0.0152(3) -0.0021(3) O
    N1 0.0249(4) 0.0159(4) 0.0180(5) 0.0012(3) 0.0013(3) 0.0002(3) N
    C1 0.0219(6) 0.0169(6) 0.0175(7) 0 0.0009(5) 0 C
    C2 0.0451(9) 0.0234(7) 0.0220(8) 0 -0.0092(6) 0 C
    C3 0.0336(6) 0.0185(5) 0.0239(5) -0.0007(4) -0.0056(4) -0.0031(4) C
    C4 0.0271(5) 0.0174(5) 0.0213(5) 0.0011(3) 0.0042(4) 0.0025(4) C
    C5 0.0220(5) 0.0188(5) 0.0180(5) 0.0020(3) -0.0016(3) 0.0024(3) C
    C6 0.0207(5) 0.0183(5) 0.0176(5) -0.0007(3) -0.0023(4) 0.0018(3) C
    C7 0.0203(5) 0.0220(5) 0.0167(5) 0.0022(3) -0.0025(3) 0.0004(3) C
    C8 0.0254(5) 0.0188(5) 0.0236(5) 0.0035(4) 0.0001(4) -0.0011(4) C
    C9 0.0263(5) 0.0181(5) 0.0263(6) -0.0020(4) -0.0001(4) 0.0022(4) C
    C10 0.0205(5) 0.0208(5) 0.0221(5) 0.0007(3) 0.0008(4) 0.0034(3) C
    C11 0.0210(5) 0.0239(5) 0.0195(5) 0.0012(4) 0.0011(4) -0.0010(4) C
    C12 0.0244(5) 0.0374(5) 0.0202(5) 0.0025(4) 0.0024(4) 0.0034(4) C
    C13 0.0199(5) 0.0395(6) 0.0220(5) 0.0003(4) 0.0005(4) -0.0012(4) C
    C14 0.0290(5) 0.0293(5) 0.0386(7) 0.0041(4) 0.0097(5) -0.0059(4) C
    C15 0.0367(6) 0.0233(5) 0.0570(8) -0.0070(4) 0.0153(5) 0.0034(5) C
loop_
    _geom_bond_atom_site_label_1
    _geom_bond_atom_site_label_2
    _geom_bond_site_symmetry_1
    _geom_bond_site_symmetry_2
    _geom_bond_distance
    _geom_bond_publ_flag
    O1 C6 . . 1.3762(11) ?
    O1 H1 . . 0.890(15) ?
    O2 C9 . . 1.3743(12) ?
    O2 C15 . . 1.4190(14) ?
    N1 C1 . . 1.4555(10) ?
    N1 C3 . . 1.4696(13) ?
    N1 C4 . . 1.4736(11) ?
    C1 H1a . . 0.96 ?
    C1 H1b . . 0.96 ?
    C2 C3 . . 1.5211(12) ?
    C2 C3 . 7_555 1.5211(12) ?
    C2 H2a . . 0.96 ?
    C2 H2b . . 0.96 ?
    C3 H3a . . 0.96 ?
    C3 H3b . . 0.96 ?
    C4 C5 . . 1.5100(12) ?
    C4 H4a . . 0.96 ?
    C4 H4b . . 0.96 ?
    C5 C6 . . 1.3993(13) ?
    C5 C10 . . 1.3966(12) ?
    C6 C7 . . 1.4103(13) ?
    C7 C8 . . 1.3899(13) ?
    C7 C11 . . 1.5379(13) ?
    C8 C9 . . 1.3958(14) ?
    C8 H8 . . 0.96 ?
    C9 C10 . . 1.3821(13) ?
    C10 H10 . . 0.96 ?
    C11 C12 . . 1.5358(14) ?
    C11 C13 . . 1.5353(14) ?
    C11 C14 . . 1.5306(14) ?
    C12 H12a . . 0.96 ?
    C12 H12b . . 0.96 ?
    C12 H12c . . 0.96 ?
    C13 H13a . . 0.96 ?
    C13 H13b . . 0.96 ?
    C13 H13c . . 0.96 ?
    C14 H14a . . 0.96 ?
    C14 H14b . . 0.96 ?
    C14 H14c . . 0.96 ?
    C15 H15a . . 0.96 ?
    C15 H15b . . 0.96 ?
    C15 H15c . . 0.96 ?
loop_
    _geom_angle_atom_site_label_1
    _geom_angle_atom_site_label_2
    _geom_angle_atom_site_label_3
    _geom_angle_site_symmetry_1
    _geom_angle_site_symmetry_2
    _geom_angle_site_symmetry_3
    _geom_angle
    _geom_angle_publ_flag
    C6 O1 H1 . . . 104.8(10) ?
    C9 O2 C15 . . . 117.23(8) ?
    C1 N1 C3 . . . 110.33(7) ?
    C1 N1 C4 . . . 110.60(8) ?
    C3 N1 C4 . . . 111.94(7) ?
    N1 C1 N1 . . 7_555 109.94(10) ?
    N1 C1 H1a . . . 109.4711 ?
    N1 C1 H1b . . . 109.4713 ?
    N1 C1 H1a 7_555 . . 109.4711 ?
    N1 C1 H1b 7_555 . . 109.4713 ?
    H1a C1 H1b . . . 108.995 ?
    C3 C2 C3 . . 7_555 110.20(11) ?
    C3 C2 H2a . . . 109.4711 ?
    C3 C2 H2b . . . 109.4714 ?
    C3 C2 H2a 7_555 . . 109.4711 ?
    C3 C2 H2b 7_555 . . 109.4714 ?
    H2a C2 H2b . . . 108.7329 ?
    N1 C3 C2 . . . 109.43(9) ?
    N1 C3 H3a . . . 109.4709 ?
    N1 C3 H3b . . . 109.4712 ?
    C2 C3 H3a . . . 109.4713 ?
    C2 C3 H3b . . . 109.4714 ?
    H3a C3 H3b . . . 109.5159 ?
    N1 C4 C5 . . . 112.83(8) ?
    N1 C4 H4a . . . 109.4712 ?
    N1 C4 H4b . . . 109.4728 ?
    C5 C4 H4a . . . 109.4707 ?
    C5 C4 H4b . . . 109.4701 ?
    H4a C4 H4b . . . 105.8863 ?
    C4 C5 C6 . . . 120.76(8) ?
    C4 C5 C10 . . . 118.83(8) ?
    C6 C5 C10 . . . 120.29(8) ?
    O1 C6 C5 . . . 119.44(8) ?
    O1 C6 C7 . . . 119.68(8) ?
    C5 C6 C7 . . . 120.88(8) ?
    C6 C7 C8 . . . 117.26(8) ?
    C6 C7 C11 . . . 121.53(8) ?
    C8 C7 C11 . . . 121.18(8) ?
    C7 C8 C9 . . . 122.18(8) ?
    C7 C8 H8 . . . 118.9115 ?
    C9 C8 H8 . . . 118.9125 ?
    O2 C9 C8 . . . 115.22(8) ?
    O2 C9 C10 . . . 124.76(9) ?
    C8 C9 C10 . . . 120.02(8) ?
    C5 C10 C9 . . . 119.37(9) ?
    C5 C10 H10 . . . 120.3163 ?
    C9 C10 H10 . . . 120.3168 ?
    C7 C11 C12 . . . 110.78(8) ?
    C7 C11 C13 . . . 109.09(8) ?
    C7 C11 C14 . . . 112.16(8) ?
    C12 C11 C13 . . . 109.63(8) ?
    C12 C11 C14 . . . 107.38(8) ?
    C13 C11 C14 . . . 107.72(8) ?
    C11 C12 H12a . . . 109.4717 ?
    C11 C12 H12b . . . 109.472 ?
    C11 C12 H12c . . . 109.4713 ?
    H12a C12 H12b . . . 109.4696 ?
    H12a C12 H12c . . . 109.4713 ?
    H12b C12 H12c . . . 109.4714 ?
    C11 C13 H13a . . . 109.4718 ?
    C11 C13 H13b . . . 109.4714 ?
    C11 C13 H13c . . . 109.4712 ?
    H13a C13 H13b . . . 109.4709 ?
    H13a C13 H13c . . . 109.4705 ?
    H13b C13 H13c . . . 109.4715 ?
    C11 C14 H14a . . . 109.4717 ?
    C11 C14 H14b . . . 109.4711 ?
    C11 C14 H14c . . . 109.4716 ?
    H14a C14 H14b . . . 109.4711 ?
    H14a C14 H14c . . . 109.4707 ?
    H14b C14 H14c . . . 109.4712 ?
    O2 C15 H15a . . . 109.4715 ?
    O2 C15 H15b . . . 109.4712 ?
    O2 C15 H15c . . . 109.4719 ?
    H15a C15 H15b . . . 109.4706 ?
    H15a C15 H15c . . . 109.4704 ?
    H15b C15 H15c . . . 109.4716 ?
loop_
    _geom_torsion_atom_site_label_1
    _geom_torsion_atom_site_label_2
    _geom_torsion_atom_site_label_3
    _geom_torsion_atom_site_label_4
    _geom_torsion_site_symmetry_1
    _geom_torsion_site_symmetry_2
    _geom_torsion_site_symmetry_3
    _geom_torsion_site_symmetry_4
    _geom_torsion
    _geom_torsion_publ_flag
    C15 O2 C9 C8 . . . . 175.19(9) ?
    C15 O2 C9 C10 . . . . -4.54(15) ?
    C3 N1 C1 N1 . . . 7_555 -62.71(10) ?
    C4 N1 C1 N1 . . . 7_555 172.88(8) ?
    C1 N1 C3 C2 . . . . 58.60(11) ?
    C4 N1 C3 C2 . . . . -177.78(8) ?
    C1 N1 C4 C5 . . . . -165.79(8) ?
    C3 N1 C4 C5 . . . . 70.73(10) ?
    C3 C2 C3 N1 7_555 . . . -54.82(13) ?
    N1 C4 C5 C6 . . . . 43.06(12) ?
    N1 C4 C5 C10 . . . . -140.83(9) ?
    C4 C5 C6 O1 . . . . -4.30(14) ?
    C4 C5 C6 C7 . . . . 175.48(9) ?
    C10 C5 C6 O1 . . . . 179.64(9) ?
    C10 C5 C6 C7 . . . . -0.58(14) ?
    C4 C5 C10 C9 . . . . -176.10(9) ?
    C6 C5 C10 C9 . . . . 0.03(15) ?
    O1 C6 C7 C8 . . . . -179.65(8) ?
    O1 C6 C7 C11 . . . . 2.32(13) ?
    C5 C6 C7 C8 . . . . 0.56(14) ?
    C5 C6 C7 C11 . . . . -177.47(9) ?
    C6 C7 C8 C9 . . . . -0.03(15) ?
    C11 C7 C8 C9 . . . . 178.01(9) ?
    C6 C7 C11 C12 . . . . -61.16(11) ?
    C6 C7 C11 C13 . . . . 59.62(11) ?
    C6 C7 C11 C14 . . . . 178.86(9) ?
    C8 C7 C11 C12 . . . . 120.88(10) ?
    C8 C7 C11 C13 . . . . -118.34(10) ?
    C8 C7 C11 C14 . . . . 0.91(13) ?
    C7 C8 C9 O2 . . . . 179.76(9) ?
    C7 C8 C9 C10 . . . . -0.50(15) ?
    O2 C9 C10 C5 . . . . -179.80(10) ?
    C8 C9 C10 C5 . . . . 0.49(15) ?
    H1 O1 C6 C5 . . . . -16.4(9) ?
    H1 O1 C6 C7 . . . . 163.8(9) ?
loop_
    _geom_hbond_atom_site_label_D
    _geom_hbond_atom_site_label_H
    _geom_hbond_atom_site_label_A
    _geom_hbond_site_symmetry_D
    _geom_hbond_site_symmetry_H
    _geom_hbond_site_symmetry_A
    _geom_hbond_distance_DH
    _geom_hbond_distance_HA
    _geom_hbond_distance_DA
    _geom_hbond_angle_DHA
    _geom_hbond_publ_flag
    O1 H1 N1 . . . 0.890(15) 1.843(15) 2.6735(10) 154.6(14) y
    C12 H12a O1 . . . 0.96 2.36 3.0103(12) 124.92 ?
    C13 H13a O1 . . . 0.96 2.38 2.9943(12) 121.18 ?
