# Supplementary material for: 6,6′-Di-tert-butyl-4,4′-dimeth­oxy-2,2′-[1,3-diazinane-1,3-diylbis(methyl­ene)]diphenol 0.19-hydrate
Source: Acta Crystallogr Sect E Struct Rep Online. 2011 Dec 21;68(Pt 1):o191–2. doi: 10.1107/S1600536811053542 (PMC3254529; doi:10.1107/S1600536811053542)
Supplement: Supplementary file 2 [file e-68-0o191-Isup2.hkl]

#
# h,k,l, Fc-squared, Fo-squared, sigma(Fo-squared) and status flag
#
data_I
_shelx_title                             '   '
_shelx_refln_list_code                   4
_shelx_F_calc_maximum                    161.16
_exptl_crystal_F_000                     1030
_reflns_d_resolution_high                0.8369

loop_
 _symmetry_equiv_pos_as_xyz
 'x, y, z'
 '-x+1/2, -y, z+1/2'
 '-x, y+1/2, -z'
 'x+1/2, -y+1/2, -z+1/2'
 '-x, -y, -z'
 'x+1/2, y, -z+1/2'
 'x, -y+1/2, z'
 '-x+1/2, y+1/2, z+1/2'

_cell_length_a                           8.22650(10)
_cell_length_b                           33.0103(2)
_cell_length_c                           10.0322(5)
_cell_angle_alpha                        90
_cell_angle_beta                         90
_cell_angle_gamma                        90

_shelx_F_squared_multiplier              1.000

loop_
 _refln_index_h
 _refln_index_k
 _refln_index_l
 _refln_F_squared_calc
 _refln_F_squared_meas
 _refln_F_squared_sigma
 _refln_observed_status
   0   0   4   164.38   187.23   5.20 o
   0   0   6  1182.03  1058.54  16.90 o
   0   0   8   930.56  1045.66  11.31 o
   0   0  10  2384.46  2333.88  17.91 o
   0   1   1  6521.63  6579.84  45.52 o
   0   1   3  6969.41  7154.83  74.43 o
   0   1   5     2.09     9.27   1.43 o
   0   1   7   186.15   143.01   2.13 o
   0   1   9     2.87     0.95   0.49 <
   0   1  11     2.25     2.85   0.59 o
   0   2   2   280.60   264.20   3.62 o
   0   2   4  2893.33  2802.82  24.40 o
   0   2   6   309.61   314.35   4.35 o
   0   2   8     5.27     3.94   0.68 o
   0   2  10   298.04   305.06   5.54 o
   0   3   1   722.91   691.02   7.38 o
   0   3   3  4835.89  4804.27  67.05 o
   0   3   5    28.87    24.49   1.64 o
   0   3   7    64.79    66.02   1.44 o
   0   3   9   108.92    95.33   1.94 o
   0   3  11     0.66     1.59   0.94 <
   0   4   0 23404.80 21850.70 262.10 o
   0   4   2  4298.14  4117.68  46.79 o
   0   4   4  4467.10  4413.35  33.53 o
   0   4   6   431.13   486.23   4.00 o
   0   4   8   993.81  1010.38   7.80 o
   0   4  10   225.93   230.05   4.84 o
   0   5   1  1024.48   920.42  12.97 o
   0   5   3  1246.94  1198.17  15.98 o
   0   5   5   248.84   322.67   8.39 o
   0   5   7   599.78   540.74   4.55 o
   0   5   9  2084.46  2131.71  13.85 o
   0   5  11   639.43   737.69  46.80 o
   0   6   0  1376.83  1344.49  12.15 o
   0   6   2  2012.67  1963.46  28.43 o
   0   6   4  2137.97  2167.96  25.90 o
   0   6   6    95.60   104.75   1.68 o
   0   6   8   626.64   638.39   7.44 o
   0   6  10   125.89   133.40   2.50 o
   0   7   1  9850.62  9338.36  47.26 o
   0   7   3  4928.87  5019.41  53.51 o
   0   7   5  2962.23  3009.93  23.97 o
   0   7   7   480.32   516.22   4.21 o
   0   7   9   116.61   113.01   2.58 o
   0   7  11    52.35    46.74   3.26 o
   0   8   0   359.04   396.49   7.76 o
   0   8   2  1299.48  1162.25  21.46 o
   0   8   4   410.77   450.17   5.94 o
   0   8   6   485.65   479.12   5.27 o
   0   8   8   191.90   202.20   3.19 o
   0   8  10   238.77   249.42   3.69 o
   0   9   1   198.28   167.47   2.87 o
   0   9   3  3129.13  3084.99  32.50 o
   0   9   5   414.35   424.80   4.68 o
   0   9   7    44.82    43.64   1.42 o
   0   9   9   228.09   239.47   3.74 o
   0   9  11    24.91    31.90   1.79 o
   0  10   0   916.51   764.74  11.03 o
   0  10   2  3334.41  3506.68  26.54 o
   0  10   4    28.75    26.92   1.27 o
   0  10   6   148.16   155.68   2.21 o
   0  10   8   526.57   526.88   7.35 o
   0  10  10   136.81   118.91   2.85 o
   0  11   1  3547.49  3462.89  21.04 o
   0  11   3   733.14   604.12  10.19 o
   0  11   5  3365.43  3613.15  27.02 o
   0  11   7  1572.80  1771.77  14.57 o
   0  11   9     4.26     8.18   1.14 o
   0  11  11    31.85    31.85   1.85 o
   0  12   0  5089.82  4995.96  43.28 o
   0  12   2  4027.02  4112.03  42.03 o
   0  12   4   112.87   102.20   2.90 o
   0  12   6  1360.37  1368.20   8.90 o
   0  12   8   264.06   258.11   3.44 o
   0  12  10   389.14   400.55   7.88 o
   0  13   1  7428.66  7227.51  39.23 o
   0  13   3  4795.97  5459.81  38.41 o
   0  13   5   882.10   955.26   7.62 o
   0  13   7  2260.13  2232.03  13.73 o
   0  13   9   306.76   376.55   7.07 o
   0  13  11     9.42     7.79   1.10 o
   0  14   0  1267.10  1388.54  15.99 o
   0  14   2   372.16   437.82   6.31 o
   0  14   4   359.52   337.92   3.67 o
   0  14   6   370.48   390.42   4.07 o
   0  14   8   203.36   215.27   3.41 o
   0  14  10    10.66    11.12   1.04 o
   0  15   1   205.41   253.06   4.58 o
   0  15   3  7223.97  8116.48  44.72 o
   0  15   5   164.17   214.70   2.73 o
   0  15   7  2228.01  2089.18  19.10 o
   0  15   9   345.46   337.73   4.69 o
   0  15  11     0.03     0.81   1.20 <
   0  16   0  1343.86  1342.31  11.21 o
   0  16   2     0.21     3.39   1.09 o
   0  16   4  2217.22  2282.97  13.62 o
   0  16   6  1519.87  1531.67   9.23 o
   0  16   8    21.78    30.35   2.00 o
   0  16  10    17.59    18.66   2.06 o
   0  17   1   463.53   466.49   4.65 o
   0  17   3   374.14   393.92   4.45 o
   0  17   5  1336.42  1486.51  14.07 o
   0  17   7  1435.33  1457.89  22.63 o
   0  17   9    32.57    27.66   1.46 o
   0  18   0  1509.29  1528.75  24.70 o
   0  18   2   610.06   631.21   6.65 o
   0  18   4    33.82    46.02   1.20 o
   0  18   6   119.02   134.00   2.39 o
   0  18   8   208.54   182.80   4.77 o
   0  18  10    32.68    34.61   1.48 o
   0  19   1   129.55   167.94   1.79 o
   0  19   3   439.67   429.27   3.21 o
   0  19   5   203.02   183.65   2.83 o
   0  19   7    37.56    32.89   1.38 o
   0  19   9   316.27   335.72   6.12 o
   0  20   0  3419.62  3697.40  27.66 o
   0  20   2   526.58   604.25   3.72 o
   0  20   4   764.46   804.86   5.21 o
   0  20   6   559.72   603.95   5.80 o
   0  20   8    29.10    23.74   1.47 o
   0  20  10    40.90    30.32   1.29 o
   0  21   1   791.39   822.79   4.12 o
   0  21   3  2370.16  2324.38  11.39 o
   0  21   5   326.38   327.44   4.04 o
   0  21   7   166.74   153.18   2.74 o
   0  21   9    11.34     9.66   0.89 o
   0  22   0  2579.29  2451.64  15.79 o
   0  22   2   863.67   781.44   4.15 o
   0  22   4   997.62   938.22   7.32 o
   0  22   6     6.49     3.38   0.75 o
   0  22   8    51.78    46.32   1.69 o
   0  23   1    24.03    29.50   0.88 o
   0  23   3   216.00   194.91   2.44 o
   0  23   5    30.75    44.02   1.48 o
   0  23   7    48.27    45.89   1.46 o
   0  23   9  1013.57  1011.11  23.55 o
   0  24   0  2102.75  1974.72  15.42 o
   0  24   2   127.23   132.37   1.84 o
   0  24   4   408.02   371.38   3.93 o
   0  24   6    20.86    28.42   1.12 o
   0  24   8    15.56    11.38   1.05 o
   0  25   1    49.14    61.76   1.29 o
   0  25   3   209.42   205.96   2.43 o
   0  25   5   450.11   380.43   3.83 o
   0  25   7     4.58     1.38   0.70 <
   0  25   9    12.24    19.67   1.12 o
   0  26   0  4793.97  4727.96  38.77 o
   0  26   2    47.52    51.11   1.41 o
   0  26   4    69.31    57.31   1.46 o
   0  26   6   119.81    98.20   2.14 o
   0  26   8     6.36     6.62   0.94 o
   0  27   1  2084.63  2171.05  11.53 o
   0  27   3  2501.34  2640.99  13.00 o
   0  27   5     3.11    -0.23   0.65 <
   0  27   7     5.11     7.06   0.82 o
   0  28   0 24095.20 25722.40 160.97 o
   0  28   2  2993.72  3110.54  15.94 o
   0  28   4    73.11    51.59   1.42 o
   0  28   6     4.58     2.62   0.68 o
   0  28   8    53.01    41.42   1.40 o
   0  29   1    62.77    62.16   1.28 o
   0  29   3    63.78    71.83   1.66 o
   0  29   5     0.77     0.96   0.63 <
   0  29   7    86.60   101.06   2.20 o
   0  30   0    90.19   104.70   2.24 o
   0  30   2    57.88    69.43   1.52 o
   0  30   4   209.68   242.20   2.84 o
   0  30   6   100.54    90.96   1.95 o
   0  31   1   221.47   226.21   2.37 o
   0  31   3   111.72   116.75   2.20 o
   0  31   5     1.12     2.38   0.67 o
   0  31   7   121.20   151.16   3.56 o
   0  32   0     4.64     6.57   0.85 o
   0  32   2     0.02     0.91   0.61 <
   0  32   4   106.96   120.41   1.97 o
   0  32   6    19.08    15.25   0.98 o
   0  33   1   108.45   106.68   1.79 o
   0  33   3     0.02     0.32   0.57 <
   0  33   5    98.19   116.02   1.98 o
   0  34   0     0.10    -0.15   0.64 <
   0  34   2     5.52     5.67   0.71 o
   0  34   4    22.78    20.45   0.99 o
   0  34   6     6.63     2.05   0.91 <
   0  35   1    76.24    77.25   1.65 o
   0  35   3   113.55   119.07   1.84 o
   0  35   5   823.73   920.89  11.35 o
   0  36   0     0.84     1.99   0.64 o
   0  36   2   365.61   394.97   6.55 o
   0  36   4   608.52   647.00  14.98 o
   0  37   1    22.72    27.89   1.00 o
   0  37   3     2.05     2.35   0.38 o
   0  38   0   241.24   239.00   4.21 o
   0  38   2    91.85    98.43   1.46 o
   0  39   1    16.57    14.32   0.80 o
   1   0   1  3655.09  3779.54  44.59 o
   1   0   3 19592.70 19112.00  96.39 o
   1   0   4   831.59   953.13   7.89 o
   1   0   5  3206.34  3378.13  20.24 o
   1   0   6   174.17   251.60   3.63 o
   1   0   7    53.02    59.70   1.47 o
   1   0   8  1085.24  1085.67   9.99 o
   1   0   9   318.72   346.35   4.63 o
   1   0  10   238.81   234.52   4.71 o
   1   0  11    81.08    90.46   5.73 o
   1   1   1 16003.10 15305.20  84.88 o
   1   1   2  1154.73  1128.90  11.55 o
   1   1   3  1696.79  1671.05   8.25 o
   1   1   4  4043.70  3958.25  28.25 o
   1   1   5  1456.25  1577.17  16.19 o
   1   1   6   530.01   582.35   4.45 o
   1   1   7     1.14     0.97   0.41 <
   1   1   8   790.34   824.59   4.83 o
   1   1   9     5.56     6.40   0.51 o
   1   1  10   320.88   349.02   5.13 o
   1   1  11   213.34   234.29  11.51 o
   1   2   1   497.08   423.82   3.12 o
   1   2   2  2187.33  2131.26  13.11 o
   1   2   3   552.42   515.70   4.17 o
   1   2   4  1975.01  1994.43  15.62 o
   1   2   5    49.00    55.75   1.74 o
   1   2   6    58.71    49.43   1.03 o
   1   2   7    31.83    35.07   0.85 o
   1   2   8     1.43     5.84   1.28 o
   1   2   9   253.15   261.48   2.30 o
   1   2  10    17.32    18.12   0.83 o
   1   2  11   238.98   259.33   9.07 o
   1   3   1   622.55   470.64   2.95 o
   1   3   2  7838.09  7352.08  46.21 o
   1   3   3  1574.41  1561.64  11.53 o
   1   3   4   344.28   382.95   3.97 o
   1   3   5   364.52   312.12   4.30 o
   1   3   6     2.20     3.62   0.37 o
   1   3   7    12.76    11.93   0.72 o
   1   3   8    21.27    17.86   0.92 o
   1   3   9    68.61    67.25   1.14 o
   1   3  10   252.73   256.04   4.18 o
   1   3  11   248.39   280.45  11.25 o
   1   4   1 28374.00 25971.90 168.06 o
   1   4   2  3099.67  2987.69  16.13 o
   1   4   3   330.73   378.83   3.39 o
   1   4   4    98.41    94.52   1.91 o
   1   4   5   587.87   581.91   5.93 o
   1   4   6   150.65   155.76   1.52 o
   1   4   7     0.69     1.36   0.63 <
   1   4   8    59.81    48.99   1.13 o
   1   4   9    98.60    95.64   1.38 o
   1   4  10   525.91   555.66   6.94 o
   1   4  11    86.62    90.32   3.53 o
   1   5   1  6801.35  6175.71  67.63 o
   1   5   2  2199.67  2051.50  14.01 o
   1   5   3  2481.37  2516.26  14.77 o
   1   5   4  1218.23  1236.25   7.51 o
   1   5   5    21.93    18.52   1.02 o
   1   5   6   119.79   115.41   1.30 o
   1   5   7   766.47   800.69   5.52 o
   1   5   8   779.80   798.12   5.49 o
   1   5   9   143.17   140.57   1.74 o
   1   5  10     0.00     0.26   0.63 <
   1   5  11   549.91   575.11  18.18 o
   1   6   1    75.99    63.04   1.28 o
   1   6   2   521.38   504.13   3.60 o
   1   6   3   266.25   204.59   2.43 o
   1   6   4   228.41   265.20   3.32 o
   1   6   5     4.55     6.54   0.94 o
   1   6   6   370.47   405.14   3.07 o
   1   6   7    86.46   100.18   1.34 o
   1   6   8     1.04     1.50   0.76 <
   1   6   9     0.06     0.75   0.57 <
   1   6  10    12.08    15.02   1.21 o
   1   6  11   192.15   202.76   6.24 o
   1   7   1  5967.48  5438.32  33.80 o
   1   7   2   102.37    78.97   1.61 o
   1   7   3  1385.12  1422.57  11.07 o
   1   7   4  1797.49  1886.23  18.04 o
   1   7   5    56.77    43.96   1.53 o
   1   7   6   652.14   650.88   4.35 o
   1   7   7   643.49   638.76   3.97 o
   1   7   8   264.67   276.81   2.59 o
   1   7   9    17.71    23.03   0.81 o
   1   7  10   604.42   621.40   4.75 o
   1   7  11   493.23   533.48  16.91 o
   1   8   1  1862.31  1732.33  14.54 o
   1   8   2   416.44   340.89   3.39 o
   1   8   3   112.94    98.79   1.80 o
   1   8   4     0.99     1.15   0.48 <
   1   8   5   200.26   183.76   2.61 o
   1   8   6     1.69     3.09   0.44 o
   1   8   7   865.87   835.27   4.28 o
   1   8   8   112.85   101.12   1.53 o
   1   8   9     7.98    14.33   0.68 o
   1   8  10   214.91   212.96   2.51 o
   1   8  11    12.03    16.26   1.03 o
   1   9   1    39.10    27.52   1.11 o
   1   9   2   442.96   370.02   5.09 o
   1   9   3  2996.58  2990.31  19.08 o
   1   9   4   192.83   223.12   2.61 o
   1   9   5  3462.54  3560.52  29.53 o
   1   9   6   493.12   473.67   2.98 o
   1   9   7    29.01    29.51   0.84 o
   1   9   8    31.19    34.71   1.12 o
   1   9   9   170.88   161.68   1.83 o
   1   9  10     0.93     2.29   0.72 o
   1   9  11    73.98    70.11   2.24 o
   1  10   1    72.55    59.97   1.86 o
   1  10   2   117.17    96.40   1.78 o
   1  10   3    32.66    41.56   2.03 o
   1  10   4    16.02    15.62   1.03 o
   1  10   5   189.04   189.93   1.76 o
   1  10   6  1133.13  1151.63   5.56 o
   1  10   7     0.04     0.45   0.60 <
   1  10   8   191.96   186.37   2.02 o
   1  10   9     1.82     1.76   0.57 o
   1  10  10    21.81    21.16   1.10 o
   1  10  11   251.12   263.98   7.71 o
   1  11   1     9.16     5.06   0.72 o
   1  11   2  3678.65  3939.87  33.26 o
   1  11   3  1586.63  1675.65  14.65 o
   1  11   4  1190.86  1382.12   9.49 o
   1  11   5   756.79   787.79   4.32 o
   1  11   6    50.79    44.08   0.86 o
   1  11   7    57.97    53.66   1.11 o
   1  11   8    19.70    13.93   0.68 o
   1  11   9     8.61    11.44   0.81 o
   1  11  10     8.18     7.52   0.75 o
   1  11  11   321.09   318.93   3.12 o
   1  12   1  2786.04  2678.31  23.35 o
   1  12   2   972.97  1067.17   6.63 o
   1  12   3  3160.19  3258.05  22.30 o
   1  12   4  2198.31  2462.29  16.54 o
   1  12   5   242.32   255.16   1.81 o
   1  12   6   418.10   411.93   2.55 o
   1  12   7   524.17   502.49   3.24 o
   1  12   8  1733.54  1737.40  13.46 o
   1  12   9    51.84    50.68   1.18 o
   1  12  10     5.29     6.64   0.85 o
   1  12  11    19.53    19.51   0.84 o
   1  13   1     0.54     6.20   1.22 o
   1  13   2   850.47   889.99   6.74 o
   1  13   3  4062.52  4169.51  31.20 o
   1  13   4    34.80    28.06   0.91 o
   1  13   5  2066.24  2174.12  10.47 o
   1  13   6    20.75    21.34   0.67 o
   1  13   7   317.14   348.41   2.90 o
   1  13   8   482.94   501.17   4.29 o
   1  13   9    69.72    69.57   1.36 o
   1  13  10    20.59    24.23   1.01 o
   1  13  11    18.63    23.19   1.31 o
   1  14   1   218.36   261.07   3.70 o
   1  14   2   260.75   325.83   4.02 o
   1  14   3  6990.62  7167.06  45.12 o
   1  14   4   740.97   874.93   5.48 o
   1  14   5   137.73   141.48   1.64 o
   1  14   6   106.92    89.13   1.35 o
   1  14   7   182.85   176.92   2.05 o
   1  14   8   448.07   448.89   3.47 o
   1  14   9   185.17   172.92   2.06 o
   1  14  10   213.14   244.71   4.03 o
   1  14  11   105.85   110.14   3.40 o
   1  15   1  4828.47  5423.23  32.86 o
   1  15   2    20.77    13.16   1.09 o
   1  15   3  2119.00  2254.22  19.25 o
   1  15   4     0.85     3.99   0.78 o
   1  15   5  1228.15  1226.29   6.24 o
   1  15   6    84.27    85.14   1.39 o
   1  15   7    25.26    25.16   1.20 o
   1  15   8    93.17   102.15   1.66 o
   1  15   9   536.86   527.72   7.45 o
   1  15  10     3.40     3.16   1.03 o
   1  15  11    93.79   101.61   3.89 o
   1  16   1  3904.24  3982.57  21.69 o
   1  16   2   360.16   391.25   3.62 o
   1  16   3   500.67   534.30   4.92 o
   1  16   4  1230.40  1233.93   5.96 o
   1  16   5   202.11   197.10   1.75 o
   1  16   6   533.04   540.93   3.50 o
   1  16   7   251.98   268.89   2.69 o
   1  16   8   608.92   619.73   5.45 o
   1  16   9    82.37    81.25   1.65 o
   1  16  10     6.23     8.09   1.07 o
   1  17   2   916.42  1095.51   9.13 o
   1  17   3   112.09   149.60   1.44 o
   1  17   4  1562.36  1660.96   6.19 o
   1  17   5   149.19   139.70   1.55 o
   1  17   6     0.72     1.43   0.59 <
   1  17   7   349.24   375.93   3.40 o
   1  17   8     0.20     1.45   0.75 <
   1  17   9   212.73   207.03   3.72 o
   1  17  10    50.96    51.54   1.75 o
   1  18   1   483.38   456.34   3.73 o
   1  18   2    79.31    80.76   1.03 o
   1  18   3   122.46   111.15   1.19 o
   1  18   4    23.01    24.34   0.73 o
   1  18   5   162.26   154.63   1.66 o
   1  18   6   531.25   483.09   3.76 o
   1  18   7    35.39    34.28   1.01 o
   1  18   8    35.15    34.79   1.15 o
   1  18   9     2.55     4.37   0.91 o
   1  18  10    55.16    61.34   1.65 o
   1  19   1   761.43   755.11   4.26 o
   1  19   2   153.66   135.76   1.24 o
   1  19   3   210.59   213.37   1.66 o
   1  19   4    56.79    49.89   0.96 o
   1  19   5   529.13   505.76   3.68 o
   1  19   6    74.17    64.70   1.48 o
   1  19   7   299.98   344.57   3.32 o
   1  19   8     0.01     1.39   0.83 <
   1  19   9    85.85    82.22   1.69 o
   1  19  10     4.78     3.64   0.64 o
   1  20   1    11.15    20.59   0.51 o
   1  20   2   614.92   670.93   3.04 o
   1  20   3   223.66   209.46   1.69 o
   1  20   4    30.29    33.01   0.84 o
   1  20   5    33.13    35.33   0.86 o
   1  20   6    56.46    58.25   1.15 o
   1  20   7   193.82   221.89   2.56 o
   1  20   8    43.29    35.99   1.07 o
   1  20   9   215.96   219.57   3.43 o
   1  20  10   327.90   311.69   4.75 o
   1  21   1    96.83   114.11   1.08 o
   1  21   2    51.67    49.39   0.79 o
   1  21   3   114.93    95.10   1.20 o
   1  21   4   381.31   405.23   2.81 o
   1  21   5   333.25   321.25   2.57 o
   1  21   6    64.52    84.46   1.32 o
   1  21   7   197.47   214.18   2.66 o
   1  21   8   326.07   325.30   4.01 o
   1  21   9   107.54   104.70   1.81 o
   1  21  10   196.12   193.59   4.26 o
   1  22   1   706.64   707.04   3.41 o
   1  22   2   508.68   527.39   2.56 o
   1  22   3     0.01     0.70   0.47 <
   1  22   4   341.99   342.30   2.59 o
   1  22   5   107.20   107.60   1.74 o
   1  22   6   109.04    92.93   2.06 o
   1  22   7    31.79    25.56   0.92 o
   1  22   8     4.27     3.59   0.61 o
   1  22   9    17.09    12.19   0.69 o
   1  23   1    50.51    56.32   0.85 o
   1  23   2   212.00   242.84   1.97 o
   1  23   3     4.64     4.25   0.65 o
   1  23   4   294.08   311.99   2.53 o
   1  23   5    18.26    16.14   0.68 o
   1  23   6   108.99   110.59   1.51 o
   1  23   7   635.30   625.13   3.86 o
   1  23   8   209.98   212.54   2.37 o
   1  23   9    10.03     6.72   0.56 o
   1  24   1  2587.31  2605.95   8.67 o
   1  24   2  1511.79  1474.33   7.07 o
   1  24   3  1257.16  1254.03   5.96 o
   1  24   4   234.38   223.47   2.18 o
   1  24   5   333.05   336.58   2.45 o
   1  24   6    91.22    92.88   1.52 o
   1  24   7    32.27    27.44   1.00 o
   1  24   8     3.02     2.52   0.64 o
   1  24   9   145.78   143.47   2.60 o
   1  25   1   208.96   229.86   1.70 o
   1  25   2   495.97   491.25   2.59 o
   1  25   3   973.59   937.46   6.00 o
   1  25   4   173.57   159.22   1.65 o
   1  25   5    78.36    65.90   1.16 o
   1  25   6    26.80    36.96   1.19 o
   1  25   7    17.96    11.59   0.66 o
   1  25   8    33.65    30.48   0.94 o
   1  25   9     2.51     3.79   0.63 o
   1  26   1   464.83   482.96   2.50 o
   1  26   2   760.81   739.64   3.23 o
   1  26   3    11.37     8.36   0.55 o
   1  26   4   266.03   249.48   2.06 o
   1  26   5     0.07     1.28   0.48 <
   1  26   6     2.60     1.23   0.47 <
   1  26   7   173.33   168.93   1.91 o
   1  26   8    24.39    31.43   0.87 o
   1  27   1  5526.81  5842.43  19.27 o
   1  27   2   500.43   504.76   3.39 o
   1  27   3     4.06     3.61   0.57 o
   1  27   4   686.03   671.70   3.21 o
   1  27   5   265.36   269.98   2.40 o
   1  27   6   170.70   143.24   1.69 o
   1  27   7     1.31     0.72   0.48 <
   1  27   8   164.55   151.51   2.51 o
   1  28   1   828.36   850.30   4.27 o
   1  28   2  4804.64  4961.16  21.61 o
   1  28   3  1379.70  1465.17   4.58 o
   1  28   4   206.18   237.97   1.91 o
   1  28   5   573.11   566.41   3.27 o
   1  28   7   136.65   124.22   1.49 o
   1  28   8   149.71   157.18   2.47 o
   1  29   1   592.04   601.69   3.40 o
   1  29   2   141.86   149.46   1.52 o
   1  29   3     0.69     0.66   0.43 <
   1  29   4    69.59    58.56   1.06 o
   1  29   5   251.08   263.06   2.11 o
   1  29   6   111.44    91.37   1.44 o
   1  29   7   168.43   157.02   1.74 o
   1  29   8   245.41   242.46   6.51 o
   1  30   1     3.22     2.62   0.41 o
   1  30   2   536.13   577.71   3.26 o
   1  30   3    27.22    21.89   0.70 o
   1  30   4   182.06   162.34   1.68 o
   1  30   5    43.68    48.14   0.94 o
   1  30   6    29.82    47.28   0.93 o
   1  30   7     4.12     3.79   0.39 o
   1  31   1    39.53    48.65   0.86 o
   1  31   2    12.78    14.26   1.05 o
   1  31   3   380.37   388.44   2.52 o
   1  31   4    60.21    56.28   0.98 o
   1  31   5    12.17     9.75   0.49 o
   1  31   6    23.15    21.84   0.65 o
   1  31   7   232.67   247.10   5.49 o
   1  32   1  1375.45  1491.00  12.15 o
   1  32   2     3.54     4.20   0.47 o
   1  32   3   118.75   116.98   1.39 o
   1  32   4    18.62    15.59   0.62 o
   1  32   5    24.99    20.52   0.64 o
   1  32   6     0.52     0.92   0.37 <
   1  33   1    11.57    13.35   0.52 o
   1  33   2     4.25     5.55   0.44 o
   1  33   3    22.70    25.46   0.70 o
   1  33   4    70.93    70.14   1.07 o
   1  33   5   206.05   200.96   2.38 o
   1  33   6    39.94    40.60   0.94 o
   1  34   1     6.89     7.68   0.46 o
   1  34   2     3.92     5.58   0.42 o
   1  34   3     6.43     4.31   0.39 o
   1  34   4    16.91    17.17   0.57 o
   1  34   5    84.85    83.57   1.26 o
   1  35   1     5.40     4.67   0.40 o
   1  35   2    87.93    91.35   1.15 o
   1  35   3    25.86    36.85   0.82 o
   1  35   4    21.57    28.27   0.72 o
   1  35   5    18.92    23.12   1.15 o
   1  36   1    24.11    22.51   0.58 o
   1  36   2    21.24    23.81   0.61 o
   1  36   3     8.57    11.18   0.44 o
   1  36   4    25.51    32.71   0.78 o
   1  37   1     1.85     2.62   0.36 o
   1  37   2    15.04    17.12   0.52 o
   1  37   3     0.74     1.08   0.28 o
   1  38   1    65.48    72.49   1.03 o
   1  38   2     7.41     6.43   0.37 o
   1  39   1     9.88     8.28   0.64 o
   2   0   0 13573.10 13825.30  42.44 o
   2   0   1     0.14    11.17   5.91 <
   2   0   2  1302.96  1180.55   9.68 o
   2   0   3    93.37   107.50   2.48 o
   2   0   4 16269.30 17504.50 172.54 o
   2   0   5  2475.81  2555.90  21.76 o
   2   0   6  5390.78  5780.63  42.58 o
   2   0   7    28.53    35.67   1.34 o
   2   0   8    55.25    51.83   1.91 o
   2   0   9   286.25   273.20   3.76 o
   2   0  10   312.81   340.18   3.81 o
   2   0  11   470.97   528.81  24.80 o
   2   1   0 21501.90 20440.00 106.12 o
   2   1   1  4750.31  4706.52  43.53 o
   2   1   2  4586.94  4299.22  30.15 o
   2   1   3  2042.38  2262.07  15.84 o
   2   1   4  3355.27  3466.22  21.51 o
   2   1   5   227.47   213.08   3.42 o
   2   1   6   273.65   324.27   2.77 o
   2   1   7   665.49   685.73   3.98 o
   2   1   8    78.53    84.86   1.73 o
   2   1   9   415.22   432.88   3.80 o
   2   1  10   366.17   366.67   5.51 o
   2   1  11    27.05    34.29   1.99 o
   2   2   0   288.43   299.23   4.68 o
   2   2   1    80.38    91.03   1.76 o
   2   2   2  6158.31  5849.18  32.14 o
   2   2   3  1261.12  1162.82   6.70 o
   2   2   4   431.96   447.05   4.52 o
   2   2   5  1132.84  1233.57  10.10 o
   2   2   6   224.35   231.67   2.20 o
   2   2   7    29.80    39.36   0.94 o
   2   2   8     2.25     1.31   0.81 <
   2   2   9   148.26   137.89   1.78 o
   2   2  10    33.86    35.99   1.01 o
   2   2  11    90.15    98.71   2.58 o
   2   3   0   446.29   488.70   5.97 o
   2   3   1   536.27   465.37   6.52 o
   2   3   2  7355.03  7485.65  53.93 o
   2   3   3  1733.40  1704.16   9.31 o
   2   3   4  3885.72  3945.81  20.07 o
   2   3   5  1393.05  1323.44   9.24 o
   2   3   6  1342.13  1473.50   7.48 o
   2   3   7     2.01     2.70   0.73 o
   2   3   8   111.27   113.86   1.85 o
   2   3   9    57.70    48.94   1.08 o
   2   3  10   172.51   166.07   1.92 o
   2   3  11    73.64    66.88   2.58 o
   2   4   0  2547.54  2235.88  12.46 o
   2   4   1  5486.04  5182.88  58.22 o
   2   4   2   567.09   609.83   6.55 o
   2   4   3   329.30   317.57   2.91 o
   2   4   4   916.11  1029.26   6.94 o
   2   4   5   893.41   827.90   7.03 o
   2   4   6   226.90   219.18   1.97 o
   2   4   7     3.64     4.01   0.62 o
   2   4   8   423.63   450.29   3.85 o
   2   4   9   505.27   488.72   3.30 o
   2   4  10    32.61    27.58   0.96 o
   2   4  11    12.69    13.13   1.52 o
   2   5   0  6301.01  5997.38  35.75 o
   2   5   1   736.30   697.75   7.63 o
   2   5   2  4056.26  4007.60  34.22 o
   2   5   3  1105.24  1065.40   9.91 o
   2   5   4  1038.42   954.88   8.21 o
   2   5   5  3777.14  3892.55  30.32 o
   2   5   6    71.55    95.39   1.41 o
   2   5   7    50.72    55.10   1.19 o
   2   5   8     2.68     0.67   0.99 <
   2   5   9   185.56   188.79   2.01 o
   2   5  10   161.03   158.65   2.06 o
   2   5  11    50.82    45.47   2.05 o
   2   6   0  5112.08  4909.77  57.25 o
   2   6   1   160.67   176.77   2.20 o
   2   6   2   676.59   633.82   4.54 o
   2   6   3   417.58   428.03   4.18 o
   2   6   4   240.98   260.94   3.33 o
   2   6   5   210.25   184.17   1.84 o
   2   6   6     5.92     2.98   0.47 o
   2   6   7   152.98   170.65   1.91 o
   2   6   8     4.67     3.54   0.76 o
   2   6   9   170.50   192.89   1.99 o
   2   6  10   285.10   285.97   2.74 o
   2   6  11    76.95    93.80   4.54 o
   2   7   0    34.34    33.25   1.60 o
   2   7   1   461.11   442.80   4.47 o
   2   7   2     0.92     1.33   0.62 <
   2   7   3   295.69   298.01   3.40 o
   2   7   4   497.05   555.13   4.90 o
   2   7   5     0.03     1.22   0.44 <
   2   7   6   197.99   208.12   1.96 o
   2   7   7   389.91   388.17   3.54 o
   2   7   8   217.25   218.15   2.16 o
   2   7   9  1437.30  1501.94   7.75 o
   2   7  10    53.37    59.03   1.27 o
   2   7  11   384.40   401.63  16.79 o
   2   8   0   313.64   302.56   5.24 o
   2   8   1   618.89   570.20   5.71 o
   2   8   2  3671.76  3545.79  25.62 o
   2   8   3     0.60     3.21   0.64 o
   2   8   4  1917.10  1872.84  13.31 o
   2   8   5   515.33   477.33   3.15 o
   2   8   6   408.53   404.83   2.51 o
   2   8   7   147.80   143.34   1.71 o
   2   8   8  1023.17  1042.72   7.83 o
   2   8   9   466.72   488.11   3.75 o
   2   8  10   279.16   273.97   2.77 o
   2   8  11    48.96    43.44   1.13 o
   2   9   0  1847.61  1753.72  18.09 o
   2   9   1    18.86    18.56   1.08 o
   2   9   2   882.02   881.14   9.91 o
   2   9   3   659.78   685.02   4.97 o
   2   9   4   176.00   193.81   2.70 o
   2   9   5     7.89     5.00   0.39 o
   2   9   6    33.93    31.08   0.75 o
   2   9   7   140.91   147.68   1.87 o
   2   9   8    28.82    31.98   0.89 o
   2   9   9    20.84    19.69   0.84 o
   2   9  10   246.36   254.42   2.82 o
   2   9  11   135.50   145.48   2.34 o
   2  10   0  3281.57  3230.21  28.50 o
   2  10   1  1542.99  1560.68  14.37 o
   2  10   2  1448.71  1589.52  11.39 o
   2  10   3    30.49    29.55   1.19 o
   2  10   4   787.82   749.57   5.85 o
   2  10   5    83.82    73.67   1.22 o
   2  10   6   377.49   372.87   2.79 o
   2  10   7    31.17    31.22   1.14 o
   2  10   8    61.22    58.50   1.11 o
   2  10   9   141.73   140.09   1.66 o
   2  10  10    22.41    24.69   1.18 o
   2  10  11   194.28   216.84   7.20 o
   2  11   0  6406.84  6840.37  61.76 o
   2  11   1    69.09    84.20   2.19 o
   2  11   2  4084.00  4303.18  33.80 o
   2  11   3  1286.09  1242.10  10.09 o
   2  11   4     7.14     5.10   0.55 o
   2  11   5   163.84   157.04   1.65 o
   2  11   6   363.14   340.60   2.50 o
   2  11   7    39.92    45.81   1.02 o
   2  11   8    85.02    85.89   1.38 o
   2  11   9   468.28   472.18   3.00 o
   2  11  10   174.13   171.82   2.87 o
   2  11  11   479.91   494.24  19.89 o
   2  12   0   832.57   864.63   8.32 o
   2  12   1   206.58   232.77   3.60 o
   2  12   2  2346.80  2301.28  24.11 o
   2  12   3  1430.81  1475.14  11.33 o
   2  12   4     1.41     3.89   0.70 o
   2  12   5     0.00     4.06   0.84 o
   2  12   6   436.48   478.81   3.09 o
   2  12   7   619.74   633.62   5.07 o
   2  12   8   287.06   291.38   2.56 o
   2  12   9    21.22    27.29   0.97 o
   2  12  10   457.12   469.77   8.68 o
   2  12  11    34.03    27.65   1.22 o
   2  13   0  3240.05  3588.07  20.33 o
   2  13   1     9.49    10.84   1.11 o
   2  13   2   150.11   175.95   2.92 o
   2  13   3  1264.87  1298.22   8.98 o
   2  13   4  1059.63  1079.65   6.58 o
   2  13   5   439.22   433.99   2.58 o
   2  13   6    38.28    33.72   0.93 o
   2  13   7    87.20   114.41   4.55 o
   2  13   8   119.09   115.17   1.63 o
   2  13   9     3.95     5.12   0.80 o
   2  13  10    22.88    19.56   1.47 o
   2  13  11    65.48    64.77   2.25 o
   2  14   0  4489.16  5021.83  39.00 o
   2  14   1  3708.27  3665.11  24.41 o
   2  14   2  1589.50  1774.31  13.02 o
   2  14   3    94.43    91.32   1.41 o
   2  14   4    10.45     8.95   0.48 o
   2  14   5     1.40     2.22   0.53 o
   2  14   6    46.93    54.58   1.11 o
   2  14   7  1867.19  1830.15  12.88 o
   2  14   8   273.07   277.06   2.46 o
   2  14   9   503.32   541.43   6.34 o
   2  14  10    89.46    79.44   1.44 o
   2  15   0   190.31   278.12   3.60 o
   2  15   2   235.44   213.51   2.81 o
   2  15   3  2288.11  2526.01  15.26 o
   2  15   4   412.74   400.72   2.34 o
   2  15   5   545.01   573.43   3.13 o
   2  15   6    14.16    13.45   0.63 o
   2  15   7   522.58   518.38   4.58 o
   2  15   8   118.69   123.57   1.64 o
   2  15   9    18.76    21.07   1.25 o
   2  15  10    10.05    12.42   0.92 o
   2  16   0   239.92   213.78   3.29 o
   2  16   1  1599.98  1698.40   8.74 o
   2  16   2   395.60   448.25   3.73 o
   2  16   3  1685.46  1675.60   9.38 o
   2  16   4   159.52   191.61   1.69 o
   2  16   5     1.47     2.58   0.46 o
   2  16   6  1141.20  1139.79   7.12 o
   2  16   7   712.51   749.56   6.76 o
   2  16   8     9.77     8.63   0.85 o
   2  16   9    24.29    23.68   0.90 o
   2  16  10    59.76    56.15   1.54 o
   2  17   0  1278.47  1555.07  16.87 o
   2  17   1   110.38    94.17   1.27 o
   2  17   2  3402.93  3622.62  19.12 o
   2  17   3   180.25   176.79   1.50 o
   2  17   4    54.25    59.33   0.95 o
   2  17   5    12.26    15.00   0.59 o
   2  17   6     1.89     1.91   0.75 <
   2  17   7   102.29   119.17   1.59 o
   2  17   8   281.86   284.00   3.17 o
   2  17   9   604.70   614.68   8.34 o
   2  17  10    93.07   105.53   2.03 o
   2  18   0   226.40   307.23   3.03 o
   2  18   1    14.70    15.41   0.51 o
   2  18   2   433.52   424.08   2.48 o
   2  18   3   121.65   113.45   1.27 o
   2  18   4   350.60   338.74   2.37 o
   2  18   5    54.78    46.02   1.10 o
   2  18   6     0.19     1.64   0.55 <
   2  18   7     6.21     6.62   0.68 o
   2  18   8    92.79   101.72   1.51 o
   2  18   9   139.78   153.45   2.77 o
   2  18  10   126.41   127.60   2.68 o
   2  19   0    48.24    32.93   0.87 o
   2  19   1    41.98    47.18   0.74 o
   2  19   2     6.26     5.17   0.39 o
   2  19   3    71.47    63.14   1.04 o
   2  19   4   260.51   217.65   2.11 o
   2  19   5   389.23   380.64   2.85 o
   2  19   6    17.67    16.11   0.69 o
   2  19   7   205.70   193.24   2.08 o
   2  19   8    79.64    84.00   1.50 o
   2  19   9   100.30   112.80   3.29 o
   2  19  10   240.41   247.80   4.46 o
   2  20   0   203.15   241.72   2.28 o
   2  20   1   265.98   260.22   1.63 o
   2  20   2   122.76   114.22   1.16 o
   2  20   3   478.21   445.15   2.57 o
   2  20   4     5.21     5.56   0.54 o
   2  20   5   182.19   189.83   1.96 o
   2  20   6    94.14    87.38   1.26 o
   2  20   7     1.13     1.36   0.55 <
   2  20   8   134.56   134.61   1.71 o
   2  20   9   251.42   260.68   4.28 o
   2  20  10    52.54    56.80   1.98 o
   2  21   0   275.66   261.17   2.26 o
   2  21   1     4.77     3.71   0.43 o
   2  21   2   293.45   287.88   1.94 o
   2  21   3    42.87    46.38   0.91 o
   2  21   4   387.88   357.51   2.81 o
   2  21   5   208.51   233.33   2.27 o
   2  21   6     0.02     1.00   0.53 <
   2  21   7   268.53   287.45   2.57 o
   2  21   8   269.87   270.11   2.35 o
   2  21   9   418.61   425.39   7.17 o
   2  22   0   528.14   588.81   4.17 o
   2  22   1    79.52    91.92   1.07 o
   2  22   2   790.05   827.16   3.67 o
   2  22   3   111.77   107.84   1.44 o
   2  22   4     0.99     1.75   0.72 <
   2  22   5   135.89   121.16   1.52 o
   2  22   6   263.37   242.02   2.16 o
   2  22   7   137.04   120.23   1.54 o
   2  22   8   107.99   109.59   1.46 o
   2  22   9     4.61     4.71   0.55 o
   2  23   0  1044.72  1116.84   6.89 o
   2  23   1    13.14    19.21   0.57 o
   2  23   2   674.35   645.26   3.09 o
   2  23   3   301.79   287.25   2.35 o
   2  23   4   100.49   117.05   1.73 o
   2  23   5  1170.91  1109.36   6.08 o
   2  23   6   117.54   126.96   1.63 o
   2  23   7   147.51   142.60   1.81 o
   2  23   8    80.11    80.21   1.32 o
   2  23   9    20.47    18.73   1.23 o
   2  24   0    32.81    29.81   0.97 o
   2  24   1    44.69    46.02   1.26 o
   2  24   2   382.20   391.00   2.43 o
   2  24   3    53.46    63.03   1.33 o
   2  24   4  1065.53  1072.55   4.87 o
   2  24   5   109.48   165.82   1.84 o
   2  24   6   603.78   600.33   3.36 o
   2  24   7    10.57    15.19   0.70 o
   2  24   8     0.01     0.51   0.45 <
   2  24   9   103.98   113.43   2.01 o
   2  25   0   261.23   258.54   2.51 o
   2  25   1   146.09   131.97   1.35 o
   2  25   2   114.25   106.81   1.27 o
   2  25   3   147.47   153.50   1.74 o
   2  25   4  1107.55  1148.68   5.95 o
   2  25   5   556.26   583.13   3.27 o
   2  25   6   531.18   524.84   3.45 o
   2  25   7     7.25     6.16   0.62 o
   2  25   8    53.50    52.17   1.55 o
   2  26   0   118.92   135.06   1.87 o
   2  26   1    52.81    55.98   1.03 o
   2  26   2   154.68   150.83   1.60 o
   2  26   3    32.27    43.68   0.90 o
   2  26   4   339.63   353.97   2.86 o
   2  26   5   410.09   338.81   2.45 o
   2  26   6    29.78    41.97   0.94 o
   2  26   8     3.53     1.31   0.38 o
   2  27   0  3820.54  3899.88  24.51 o
   2  27   1   495.58   489.32   2.91 o
   2  27   2   169.71   212.49   1.72 o
   2  27   3   967.64  1026.55   4.87 o
   2  27   4   754.98   709.92   3.53 o
   2  27   5     0.08     7.43   0.72 o
   2  27   6     5.53     5.10   0.51 o
   2  27   7   474.45   447.96   4.21 o
   2  27   8     6.99     6.70   0.59 o
   2  28   0   316.49   297.21   3.22 o
   2  28   1    13.46    15.24   0.54 o
   2  28   2  1398.79  1388.70   7.22 o
   2  28   3    89.22   112.12   1.33 o
   2  28   4  4314.24  4242.00  12.77 o
   2  28   5   312.39   316.65   2.20 o
   2  28   6  1344.80  1370.13   9.18 o
   2  28   7    13.84    11.99   0.86 o
   2  28   8   297.13   315.37   6.07 o
   2  29   0    42.12    39.42   1.12 o
   2  29   1   339.99   352.65   2.18 o
   2  29   2    10.56     9.53   0.66 o
   2  29   3     0.71     2.22   0.60 o
   2  29   4   138.00   128.30   1.45 o
   2  29   5   424.18   403.17   2.41 o
   2  29   6    27.09    25.33   0.64 o
   2  29   7    14.89    13.29   0.62 o
   2  30   0   682.60   701.06   5.45 o
   2  30   1    21.30    17.01   0.55 o
   2  30   2   454.97   460.02   3.17 o
   2  30   3   344.72   355.94   2.27 o
   2  30   4     8.97    12.03   0.54 o
   2  30   5    98.76    78.45   1.08 o
   2  30   6    27.65    18.88   0.60 o
   2  30   7    13.98    13.59   0.78 o
   2  31   0   315.88   372.34   3.20 o
   2  31   1    20.22    18.82   0.56 o
   2  31   2   457.98   496.84   2.58 o
   2  31   3    75.59    91.01   1.15 o
   2  31   4    78.99    71.33   1.01 o
   2  31   5     5.83     4.43   0.40 o
   2  31   6   102.11    97.30   1.93 o
   2  31   7     3.62     5.17   1.11 o
   2  32   0   398.68   430.10   3.10 o
   2  32   1   187.70   207.59   1.65 o
   2  32   2   653.26   650.55   4.00 o
   2  32   3   190.15   222.12   2.26 o
   2  32   4   302.87   302.24   2.88 o
   2  32   5   185.40   211.77   2.62 o
   2  32   6    10.54     8.46   0.51 o
   2  33   0    59.36    51.66   1.05 o
   2  33   1    18.08    14.51   0.53 o
   2  33   2     9.73     8.35   0.51 o
   2  33   3   150.36   139.91   1.75 o
   2  33   4    98.76   111.42   1.28 o
   2  33   5   201.45   192.51   2.47 o
   2  33   6    56.67    51.07   1.94 o
   2  34   0   111.91   115.05   1.64 o
   2  34   1    75.51    78.94   1.04 o
   2  34   2    16.50    14.70   0.52 o
   2  34   3     0.46     0.75   0.32 <
   2  34   4     3.85     3.93   0.39 o
   2  34   5     0.44     0.36   0.39 <
   2  35   0   129.19   145.46   1.73 o
   2  35   1     0.33     0.35   0.33 <
   2  35   2    17.77    15.40   0.50 o
   2  35   3    39.05    43.51   0.89 o
   2  35   4    27.91    25.53   0.70 o
   2  36   0    33.56    39.50   1.06 o
   2  36   1    29.27    30.87   0.66 o
   2  36   2    38.06    41.75   0.73 o
   2  36   3     8.01     8.04   0.44 o
   2  36   4    10.97    10.36   0.65 o
   2  37   0     0.52     0.48   0.61 <
   2  37   1     1.70     2.01   0.38 o
   2  37   2     2.57     4.53   0.34 o
   2  37   3     7.77     8.61   0.47 o
   2  38   0   288.90   343.02   4.58 o
   2  38   1    81.67   106.68   1.81 o
   2  38   2    32.21    46.57   1.46 o
   3   0   1 10190.90 10532.60  92.02 o
   3   0   2  4360.65  4874.81  59.81 o
   3   0   3  2387.24  2579.77  35.97 o
   3   0   4  1979.95  2104.61  13.90 o
   3   0   5    27.75    43.70   2.83 o
   3   0   6  2034.21  2087.78  12.83 o
   3   0   7   162.38   164.49   2.80 o
   3   0   8   486.78   514.33   4.82 o
   3   0   9     3.97     2.16   1.14 <
   3   0  10    25.78    28.30   1.65 o
   3   0  11   344.71   347.88   4.79 o
   3   1   1  3610.68  3265.92  21.99 o
   3   1   2  8177.74  8442.18  82.17 o
   3   1   3  9237.09  9670.00  78.53 o
   3   1   4    45.51    40.39   1.66 o
   3   1   5  4123.63  4374.05  21.73 o
   3   1   6    52.56    38.60   1.33 o
   3   1   7  1457.89  1469.35   8.26 o
   3   1   8    46.14    40.89   1.00 o
   3   1   9     6.60     4.63   0.68 o
   3   1  10    37.63    36.88   1.11 o
   3   1  11     9.41    11.87   0.82 o
   3   2   1  2254.56  2228.20  14.38 o
   3   2   2   173.68   192.71   4.44 o
   3   2   3  1246.68  1336.21  12.28 o
   3   2   4   204.34   175.82   2.76 o
   3   2   5   271.19   251.99   3.04 o
   3   2   6    74.22    62.41   1.06 o
   3   2   7   415.97   453.61   3.17 o
   3   2   8     0.09     1.73   0.58 <
   3   2   9    12.41    13.26   0.75 o
   3   2  10     0.02     0.59   0.60 <
   3   2  11   136.15   127.20   2.07 o
   3   3   1    34.71    45.22   1.22 o
   3   3   2  1338.04  1439.42  10.63 o
   3   3   3   538.59   648.79   5.22 o
   3   3   4    65.14   102.77   2.27 o
   3   3   5  1884.20  2000.21  11.59 o
   3   3   6   704.03   699.90   4.30 o
   3   3   7  1227.35  1261.87   7.14 o
   3   3   8   446.33   506.50   3.07 o
   3   3   9     0.15     0.35   0.57 <
   3   3  10    30.35    27.37   1.47 o
   3   3  11    22.06    17.90   0.80 o
   3   4   1    30.03    22.09   0.90 o
   3   4   2   482.51   517.11   5.32 o
   3   4   3  1042.42  1080.90   8.59 o
   3   4   4  1440.64  1588.76  12.53 o
   3   4   5  1895.70  1929.95   8.86 o
   3   4   6  1187.34  1281.00   6.67 o
   3   4   7  2716.05  2681.59  13.04 o
   3   4   8    18.12    24.56   0.85 o
   3   4   9     1.45     1.65   0.61 <
   3   4  10    30.48    31.22   1.17 o
   3   4  11   117.46   107.28   1.81 o
   3   5   1    40.24    42.63   1.25 o
   3   5   2   316.04   330.14   3.84 o
   3   5   3  3171.43  3109.47  22.65 o
   3   5   4   954.74  1016.31  11.27 o
   3   5   5    25.85    27.11   0.66 o
   3   5   6   391.11   395.95   2.59 o
   3   5   7   260.84   266.54   2.36 o
   3   5   8    16.70    19.60   0.78 o
   3   5   9   414.92   420.53   2.96 o
   3   5  10    89.53    82.71   1.74 o
   3   5  11    19.29    16.40   0.76 o
   3   6   1  1112.40  1108.69  13.09 o
   3   6   2  1489.70  1457.68  12.24 o
   3   6   3  1037.08  1010.13   7.70 o
   3   6   4   397.19   388.48   3.16 o
   3   6   5    87.81    88.82   1.16 o
   3   6   6   386.92   408.13   2.67 o
   3   6   7     0.79     3.47   0.99 o
   3   6   8   149.44   142.19   1.62 o
   3   6   9    51.95    49.63   1.11 o
   3   6  10    73.54    79.83   2.23 o
   3   6  11    62.53    65.82   1.63 o
   3   7   1    28.02    39.51   1.45 o
   3   7   2     0.63     5.14   0.75 o
   3   7   3    83.67    81.60   1.86 o
   3   7   4  1112.26  1071.45   8.61 o
   3   7   5    26.68    38.37   0.82 o
   3   7   6  1362.60  1395.99   6.70 o
   3   7   7     0.01     2.04   0.51 o
   3   7   8   258.02   261.22   2.23 o
   3   7   9    19.07    20.61   0.86 o
   3   7  10    22.32    23.47   1.08 o
   3   7  11   123.84   126.55   2.53 o
   3   8   1    72.81    81.36   1.92 o
   3   8   2  1195.94  1278.29  12.31 o
   3   8   3     0.02     4.32   0.75 o
   3   8   4    65.52    63.52   1.12 o
   3   8   5    65.09    55.32   1.42 o
   3   8   6   570.84   585.91   3.80 o
   3   8   7   962.09   927.92   4.44 o
   3   8   8    15.22    18.59   0.96 o
   3   8   9    13.44    19.13   0.85 o
   3   8  10    95.06    89.80   1.68 o
   3   8  11     8.89     5.00   0.57 o
   3   9   1     0.20     3.24   0.75 o
   3   9   2   494.70   538.83   4.82 o
   3   9   3     7.98    17.35   0.97 o
   3   9   4     8.14     9.19   0.64 o
   3   9   5    29.53    35.03   0.99 o
   3   9   6   584.15   568.66   3.17 o
   3   9   7   102.82   109.42   1.70 o
   3   9   8   333.98   366.79   2.69 o
   3   9   9   717.10   693.93   7.09 o
   3   9  10    72.19    87.43   2.58 o
   3   9  11     0.59    -0.09   0.59 <
   3  10   1  1943.11  2133.12  12.84 o
   3  10   2   300.42   295.40   3.33 o
   3  10   3    26.97    34.33   1.27 o
   3  10   4    60.51    49.51   0.84 o
   3  10   5   240.62   250.37   1.97 o
   3  10   6   984.76  1011.01   4.82 o
   3  10   7   360.83   339.17   2.68 o
   3  10   8   404.89   456.33   3.09 o
   3  10   9   317.08   317.77   3.78 o
   3  10  10   180.66   198.42   4.05 o
   3  10  11   140.80   184.85  45.54 o
   3  11   1    19.65    33.86   1.02 o
   3  11   2   684.06   798.52   6.11 o
   3  11   3    51.46    51.40   1.02 o
   3  11   4  2690.20  2834.11  16.22 o
   3  11   5   907.14   927.75   4.99 o
   3  11   6   448.75   411.34   2.77 o
   3  11   7     7.73     8.73   0.79 o
   3  11   8  2061.63  2112.70  15.25 o
   3  11   9   153.39   146.97   2.32 o
   3  11  10    39.67    38.56   1.56 o
   3  12   1   139.95   151.77   1.99 o
   3  12   2     0.37     1.41   0.56 <
   3  12   3   736.45   771.04   5.25 o
   3  12   4   247.89   267.70   1.82 o
   3  12   5   750.83   775.31   4.18 o
   3  12   6    26.01    22.82   0.88 o
   3  12   7     0.31     2.68   0.71 o
   3  12   8     0.02     2.56   0.67 o
   3  12   9    83.45    96.14   1.68 o
   3  12  10    75.18    72.71   2.07 o
   3  13   1    48.41    42.18   1.04 o
   3  13   2   445.22   536.81   4.13 o
   3  13   3  1941.79  1891.61   9.36 o
   3  13   4   205.83   228.46   1.74 o
   3  13   5  1156.47  1172.40   4.95 o
   3  13   6   111.40   103.98   1.60 o
   3  13   7   756.88   797.71   5.66 o
   3  13   8   294.65   295.04   2.57 o
   3  13   9    55.95    60.50   1.31 o
   3  13  10    54.09    53.63   2.19 o
   3  14   1  6982.20  7519.23  35.87 o
   3  14   2  1073.98  1094.67   7.46 o
   3  14   3    26.80    48.41   0.82 o
   3  14   4   335.93   357.89   2.16 o
   3  14   5  2021.91  1977.51   9.26 o
   3  14   6   439.06   478.88   2.79 o
   3  14   7   661.39   687.18   5.13 o
   3  14   8   136.39   139.06   1.79 o
   3  14   9    14.03    18.37   0.82 o
   3  14  10    26.48    25.21   1.05 o
   3  15   1   120.05   150.98   1.63 o
   3  15   2   388.42   429.76   2.53 o
   3  15   3     4.82     3.50   0.37 o
   3  15   4   203.79   194.01   1.56 o
   3  15   5   700.04   714.31   4.36 o
   3  15   6   159.34   164.06   1.62 o
   3  15   7    93.69    98.49   1.44 o
   3  15   8   536.58   563.76   4.60 o
   3  15   9   438.93   436.26   5.68 o
   3  15  10     9.48    10.58   0.88 o
   3  16   1   302.90   335.75   1.95 o
   3  16   2   112.32   106.25   1.05 o
   3  16   3   117.24   113.60   1.22 o
   3  16   4   171.43   157.48   1.51 o
   3  16   5  1882.96  1884.07  10.19 o
   3  16   6    26.60    21.85   0.81 o
   3  16   7   219.38   229.66   2.21 o
   3  16   8     0.75     2.32   0.69 o
   3  16   9   173.52   173.61   2.62 o
   3  16  10   264.56   237.24   3.15 o
   3  17   1   593.69   565.68   2.74 o
   3  17   2   450.18   505.12   2.34 o
   3  17   3    30.40    31.40   0.73 o
   3  17   4   621.12   652.82   4.23 o
   3  17   5     1.81     4.82   0.52 o
   3  17   6  1018.94  1029.63   6.65 o
   3  17   7   439.17   446.94   4.05 o
   3  17   8   577.84   584.37   5.84 o
   3  17   9    62.39    60.33   1.63 o
   3  17  10    46.98    43.21   1.89 o
   3  18   1    54.19    71.89   0.87 o
   3  18   2     6.12     5.18   0.50 o
   3  18   3     1.12     5.54   0.82 o
   3  18   4    76.30    65.72   1.06 o
   3  18   5   894.60   887.17   5.60 o
   3  18   6   870.42   878.11   4.86 o
   3  18   7   323.09   356.22   3.35 o
   3  18   8   590.95   582.66   4.20 o
   3  18   9   103.81   108.66   2.32 o
   3  18  10    67.50    62.38   2.40 o
   3  19   1     4.22     2.88   0.33 o
   3  19   2   316.61   309.96   1.88 o
   3  19   3     1.19     2.85   0.47 o
   3  19   4    33.39    32.40   0.83 o
   3  19   5   323.81   336.09   2.82 o
   3  19   6    72.22    63.72   1.14 o
   3  19   7   904.93   928.58   6.82 o
   3  19   8    26.23    33.76   1.04 o
   3  19   9   734.76   728.15  12.06 o
   3  20   1   394.97   394.22   2.06 o
   3  20   2    28.81    31.11   0.68 o
   3  20   3   687.21   663.64   3.45 o
   3  20   4   104.50   111.18   1.45 o
   3  20   5     9.42     9.90   0.59 o
   3  20   6    77.32    93.06   1.30 o
   3  20   7   430.98   468.01   3.67 o
   3  20   8    28.26    26.61   1.12 o
   3  20   9    15.89    13.32   0.73 o
   3  21   1     5.56     2.97   0.38 o
   3  21   2     2.18     1.77   0.51 o
   3  21   3   159.87   189.43   1.73 o
   3  21   4   151.15   167.43   1.75 o
   3  21   5     1.11     1.84   0.48 o
   3  21   6  1261.55  1282.05   7.54 o
   3  21   7    10.42     9.39   0.73 o
   3  21   8   100.73   104.37   1.64 o
   3  21   9    21.58    23.99   0.96 o
   3  22   1   245.77   236.09   1.66 o
   3  22   2    89.51    86.57   1.12 o
   3  22   3    21.08    31.17   0.77 o
   3  22   4   489.50   469.58   2.99 o
   3  22   5    64.31    78.08   1.23 o
   3  22   6   380.71   377.12   2.56 o
   3  22   7   300.60   302.57   2.73 o
   3  22   8     6.88     7.70   0.60 o
   3  22   9    43.31    49.88   1.58 o
   3  23   1   112.46   113.11   1.13 o
   3  23   2    34.33    40.76   0.87 o
   3  23   3   123.80   117.63   1.40 o
   3  23   4   331.61   376.68   2.64 o
   3  23   5   195.86   214.45   2.03 o
   3  23   6    22.69    21.12   0.72 o
   3  23   7   425.98   422.52   4.18 o
   3  23   8    70.21    65.85   1.19 o
   3  23   9   584.57   602.41  12.52 o
   3  24   1    64.26    65.56   0.91 o
   3  24   2    23.94    28.05   0.72 o
   3  24   3   348.36   314.47   2.04 o
   3  24   4    28.17    30.99   0.83 o
   3  24   5   110.95   103.88   1.45 o
   3  24   6   221.11   215.74   2.48 o
   3  24   7    80.52    94.83   1.45 o
   3  24   8    50.57    44.90   1.30 o
   3  25   1    48.31    54.83   0.86 o
   3  25   2    74.20    60.79   0.96 o
   3  25   3   118.48   145.38   1.43 o
   3  25   4   372.67   341.71   2.40 o
   3  25   5   272.44   258.75   2.18 o
   3  25   6   301.07   329.46   2.90 o
   3  25   7   118.06   110.19   1.76 o
   3  25   8   167.88   166.93   2.36 o
   3  26   1   438.52   480.74   3.14 o
   3  26   2   231.63   236.55   1.77 o
   3  26   3    65.50    55.26   0.95 o
   3  26   4   205.55   224.12   1.97 o
   3  26   5    41.07    32.06   0.85 o
   3  26   6   123.54   116.92   1.78 o
   3  26   7    25.71    21.55   0.78 o
   3  26   8    33.18    36.82   1.03 o
   3  27   1     0.27     2.51   0.71 o
   3  27   2  1913.03  1840.25  10.46 o
   3  27   3   549.07   457.31   2.97 o
   3  27   4     4.19     1.45   0.46 o
   3  27   5   893.60   885.60   4.51 o
   3  27   6     0.03     1.65   0.43 o
   3  27   7   522.78   591.24   8.36 o
   3  28   1   875.57   828.14   4.54 o
   3  28   2  1007.44   975.51   5.38 o
   3  28   3     0.64     2.80   0.51 o
   3  28   4    46.13    41.82   0.90 o
   3  28   5    27.22    32.58   0.77 o
   3  28   6   249.17   241.65   2.66 o
   3  28   7    23.23    20.78   0.73 o
   3  29   1   133.19   118.04   1.18 o
   3  29   2   315.72   290.98   2.35 o
   3  29   3   868.58   869.74   4.52 o
   3  29   4    52.30    54.13   0.99 o
   3  29   5   189.04   185.94   1.60 o
   3  29   6    11.29    15.39   0.55 o
   3  29   7     7.44    10.94   0.67 o
   3  30   1   153.95   172.58   1.46 o
   3  30   2    29.66    30.65   0.71 o
   3  30   3    33.22    29.61   0.74 o
   3  30   4    90.82    92.66   1.22 o
   3  30   5   291.97   299.91   2.82 o
   3  30   6    25.25    22.35   0.72 o
   3  31   1    84.78    98.02   1.10 o
   3  31   2    42.21    29.02   0.67 o
   3  31   3   183.65   172.77   1.58 o
   3  31   4   176.49   220.84   2.93 o
   3  31   5    78.01    73.63   1.13 o
   3  31   6   158.60   181.43   2.14 o
   3  32   1   193.63   224.58   2.12 o
   3  32   2   102.44   108.53   1.18 o
   3  32   3     5.54     5.21   0.41 o
   3  32   4   235.35   234.09   2.59 o
   3  32   5   329.32   327.97   4.65 o
   3  33   1     0.80     3.23   0.35 o
   3  33   2    96.12   100.37   1.30 o
   3  33   3    15.03    14.96   0.50 o
   3  33   4     9.72     9.59   0.44 o
   3  33   5     7.10     6.54   0.47 o
   3  34   1    75.96    72.40   0.98 o
   3  34   2    72.93    75.90   1.17 o
   3  34   3   110.07   122.70   1.86 o
   3  34   4    88.41    78.57   1.14 o
   3  35   1    17.25    20.69   0.52 o
   3  35   2    42.31    45.81   1.00 o
   3  35   3    19.61    23.53   0.66 o
   3  35   4    33.28    33.72   0.98 o
   3  36   1    59.06    59.92   0.92 o
   3  36   2    82.88    92.80   1.70 o
   3  36   3     3.57     4.81   0.42 o
   3  37   1   115.14   112.05   2.00 o
   4   0   0  1917.33  2049.72  28.22 o
   4   0   1  1319.98  1271.73  10.40 o
   4   0   2  1759.93  1732.79  20.46 o
   4   0   3  2768.03  2963.83  30.50 o
   4   0   4    14.99    28.46   1.70 o
   4   0   5   486.06   458.71   3.86 o
   4   0   6   120.16   106.10   2.00 o
   4   0   7    33.90    50.54   1.74 o
   4   0   8   377.53   401.03   4.76 o
   4   0   9    86.81    88.44   1.96 o
   4   0  10     0.11    -0.27   0.89 <
   4   1   0  7900.48  8302.04  58.13 o
   4   1   1  2356.57  2658.98  16.79 o
   4   1   2   269.74   345.17   3.91 o
   4   1   3  1467.13  1731.75  11.74 o
   4   1   4   606.82   720.16   4.19 o
   4   1   5   347.97   347.62   2.48 o
   4   1   6     6.51    13.12   0.70 o
   4   1   7   256.42   237.20   2.44 o
   4   1   8    60.78    61.38   1.32 o
   4   1   9    99.36   110.89   1.64 o
   4   1  10     1.28     0.78   0.63 <
   4   2   0    43.07    41.77   2.38 o
   4   2   1  1977.09  1991.85  10.77 o
   4   2   2   148.48   139.42   3.72 o
   4   2   3    82.34    91.02   1.42 o
   4   2   4   462.24   463.53   3.19 o
   4   2   5   240.27   255.44   2.08 o
   4   2   6    19.17    15.26   0.72 o
   4   2   7   460.69   479.37   3.81 o
   4   2   8    79.93    81.41   1.51 o
   4   2   9    25.40    35.07   1.03 o
   4   2  10    43.05    54.74   1.97 o
   4   3   0  2084.94  2402.71  20.24 o
   4   3   1   440.57   517.28   3.56 o
   4   3   2  1548.56  1714.45  12.95 o
   4   3   3    35.30    56.00   1.09 o
   4   3   4    18.32    15.58   0.67 o
   4   3   5    38.12    67.22   1.14 o
   4   3   6     2.71     2.79   0.73 o
   4   3   7   212.00   205.12   2.45 o
   4   3   8   474.32   466.06   4.03 o
   4   3   9   678.85   638.93   7.29 o
   4   3  10     9.68    11.25   0.72 o
   4   4   0    82.92   100.51   2.30 o
   4   4   1    92.58    91.32   1.51 o
   4   4   2  1926.04  1955.04  17.51 o
   4   4   3  1088.22  1178.72   7.74 o
   4   4   4   219.77   237.28   1.95 o
   4   4   5   298.23   287.04   2.20 o
   4   4   6   418.05   385.50   3.32 o
   4   4   7   234.68   226.81   2.28 o
   4   4   8   563.28   548.31   3.35 o
   4   4   9   440.98   416.71   4.66 o
   4   4  10    95.94    88.65   2.92 o
   4   5   0   695.64   756.88   5.97 o
   4   5   1   350.99   322.01   2.76 o
   4   5   2   294.86   280.60   3.40 o
   4   5   3   153.76   124.31   1.55 o
   4   5   4   662.02   700.96   3.93 o
   4   5   5    34.29    50.14   1.01 o
   4   5   6   282.39   296.53   2.63 o
   4   5   7     6.82     4.84   0.66 o
   4   5   8   120.32   124.87   1.73 o
   4   5   9     0.12     1.46   0.65 <
   4   5  10    75.80    82.71   2.58 o
   4   6   0  1036.84  1176.26  12.46 o
   4   6   1    32.70    23.95   1.48 o
   4   6   2   378.92   400.60   4.52 o
   4   6   3   221.43   238.75   1.84 o
   4   6   4     1.05     7.03   0.97 o
   4   6   5   314.02   296.25   2.31 o
   4   6   6   268.28   250.54   2.34 o
   4   6   7   391.23   393.43   2.71 o
   4   6   8   438.06   434.17   3.07 o
   4   6   9    15.21    14.69   0.89 o
   4   6  10   207.88   196.88   3.05 o
   4   7   0   307.77   296.10   3.53 o
   4   7   1    23.39    17.21   0.72 o
   4   7   2   592.39   571.78   4.66 o
   4   7   3    40.95    51.58   0.87 o
   4   7   4   152.42   128.13   1.36 o
   4   7   5     8.34     8.39   0.61 o
   4   7   6   107.94   104.12   1.65 o
   4   7   7  1104.29  1146.96   5.34 o
   4   7   8   176.17   195.74   2.05 o
   4   7   9   573.26   587.12   6.74 o
   4   7  10    39.84    48.93   1.57 o
   4   8   0   955.19   951.22   8.58 o
   4   8   1     6.51    11.07   0.63 o
   4   8   2    73.56    67.90   1.05 o
   4   8   3     1.28     3.82   0.54 o
   4   8   4   227.88   233.95   1.79 o
   4   8   5   190.36   169.15   1.65 o
   4   8   6  1027.36  1006.77   4.66 o
   4   8   7   116.87   144.72   2.01 o
   4   8   8   906.74   922.64   6.30 o
   4   8   9    72.98    61.52   1.27 o
   4   8  10    84.46    71.53   2.24 o
   4   9   0   702.99   667.01   6.30 o
   4   9   1   411.99   402.48   2.95 o
   4   9   2   175.17   195.78   1.60 o
   4   9   3   253.65   254.07   1.94 o
   4   9   4   184.35   207.13   1.79 o
   4   9   5   993.54   991.95   5.14 o
   4   9   6   535.93   527.26   3.15 o
   4   9   7   775.59   735.70   6.64 o
   4   9   8   491.60   515.95   4.88 o
   4   9   9    22.17    22.61   0.87 o
   4   9  10    92.20    83.21   1.81 o
   4  10   0   184.64   213.66   2.53 o
   4  10   1   194.32   185.17   2.19 o
   4  10   3   107.76   118.36   1.29 o
   4  10   4  1184.59  1173.88   5.32 o
   4  10   5   213.17   203.51   1.87 o
   4  10   6   446.59   455.52   3.07 o
   4  10   7   296.73   310.31   2.90 o
   4  10   8     5.38     7.10   0.70 o
   4  10   9    70.55    74.52   1.38 o
   4  10  10     0.35     0.82   0.56 <
   4  11   1    36.75    38.27   0.66 o
   4  11   2   159.62   188.92   1.36 o
   4  11   3     8.41     9.22   0.53 o
   4  11   4  1064.72  1012.83   5.88 o
   4  11   5   122.02   129.05   1.50 o
   4  11   6  3377.98  3419.06  16.67 o
   4  11   7     1.83     3.36   0.63 o
   4  11   8     7.70     9.94   0.75 o
   4  11   9     1.53     4.56   0.66 o
   4  11  10   171.42   161.88   2.02 o
   4  12   0    14.56    22.29   0.71 o
   4  12   1     3.08     3.50   0.40 o
   4  12   2    15.52    13.37   0.46 o
   4  12   3   908.03   903.13   5.33 o
   4  12   4   185.07   159.35   1.60 o
   4  12   5   315.45   306.50   2.34 o
   4  12   6    88.93    81.91   1.56 o
   4  12   7   316.44   331.49   2.84 o
   4  12   8   323.56   320.08   3.14 o
   4  12   9     1.22     1.42   0.57 <
   4  12  10   167.80   159.85   2.80 o
   4  13   0   738.99   756.06   4.20 o
   4  13   1   234.35   247.18   1.82 o
   4  13   2   298.63   332.93   2.16 o
   4  13   3    10.13    12.22   0.60 o
   4  13   4   264.63   227.89   1.91 o
   4  13   5     1.11     2.40   0.60 o
   4  13   6   451.72   486.97   3.00 o
   4  13   7    52.12    60.26   1.19 o
   4  13   8    28.97    30.07   0.97 o
   4  13   9    86.05    91.76   2.02 o
   4  13  10    73.73    69.33   1.63 o
   4  14   0   416.35   420.41   2.90 o
   4  14   1   789.30   794.78   3.13 o
   4  14   2   742.58   817.78   4.28 o
   4  14   3     8.11    17.37   0.99 o
   4  14   4  6954.16  7149.16  27.84 o
   4  14   5  1147.00  1143.17   6.82 o
   4  14   6  3381.69  3592.16  17.04 o
   4  14   7    20.98    18.02   0.80 o
   4  14   8   164.62   168.35   2.03 o
   4  14   9    14.20    16.12   0.72 o
   4  14  10    20.45    22.91   1.66 o
   4  15   0   441.54   473.19   2.98 o
   4  15   1     8.07     5.82   0.40 o
   4  15   2    72.24    68.80   0.90 o
   4  15   3    58.80    44.17   0.86 o
   4  15   4    37.36    40.96   0.92 o
   4  15   5   252.36   262.89   2.75 o
   4  15   6  1249.58  1295.38   9.38 o
   4  15   7    29.02    32.69   0.93 o
   4  15   8     1.18     2.18   0.62 o
   4  15   9     5.01     6.54   0.67 o
   4  16   0   339.93   371.80   2.78 o
   4  16   1   106.95   122.69   1.15 o
   4  16   2   710.63   754.18   3.44 o
   4  16   3  2158.75  2131.74  10.79 o
   4  16   4   410.87   406.65   2.56 o
   4  16   5   133.89   142.11   1.69 o
   4  16   6    15.00    13.73   0.70 o
   4  16   7   634.21   644.64   4.22 o
   4  16   8     3.12     4.38   0.60 o
   4  16   9     9.17     7.56   0.65 o
   4  17   0   174.85   193.06   2.01 o
   4  17   1   217.62   230.90   1.60 o
   4  17   2    25.09    27.19   0.67 o
   4  17   3    13.50    15.48   0.68 o
   4  17   4   717.58   734.18   3.52 o
   4  17   5    92.44    97.77   1.34 o
   4  17   6   598.92   597.29   3.90 o
   4  17   7     4.33     4.23   0.58 o
   4  17   8    75.68    82.59   1.63 o
   4  17   9     0.57     1.05   0.50 <
   4  18   0   177.63   190.47   2.03 o
   4  18   1    23.75    27.43   0.68 o
   4  18   2   127.33   152.81   1.46 o
   4  18   3   295.38   279.39   2.21 o
   4  18   4  1041.24  1029.62   4.54 o
   4  18   5   570.40   571.55   3.38 o
   4  18   6   124.58   129.14   1.55 o
   4  18   7    29.47    37.41   0.95 o
   4  18   8    54.87    52.11   1.09 o
   4  18   9    15.45    16.69   0.75 o
   4  19   0    14.85     9.38   0.59 o
   4  19   1     0.09     1.07   0.36 o
   4  19   2    67.93    76.17   1.08 o
   4  19   3   361.88   376.85   2.60 o
   4  19   4   202.13   193.12   1.86 o
   4  19   5   548.41   550.69   3.87 o
   4  19   6    12.54    13.39   0.71 o
   4  19   7   420.00   436.88   4.71 o
   4  19   8    69.47    67.44   1.58 o
   4  19   9     0.05     1.36   0.47 <
   4  20   0  1454.71  1376.64   9.02 o
   4  20   1    26.38    28.53   0.66 o
   4  20   2   206.83   210.93   1.74 o
   4  20   3    16.37    17.86   0.67 o
   4  20   4    35.49    41.90   0.99 o
   4  20   5   455.29   457.67   2.81 o
   4  20   6     7.87     6.24   0.56 o
   4  20   7     3.29     4.29   0.53 o
   4  20   8    36.95    37.59   0.89 o
   4  20   9   208.71   226.91  10.93 o
   4  21   0     4.66     1.47   0.69 <
   4  21   1    69.62    77.29   1.05 o
   4  21   2     4.35     6.66   0.48 o
   4  21   3    91.49    78.16   1.19 o
   4  21   4    71.00    75.97   1.14 o
   4  21   5    11.16    11.44   0.60 o
   4  21   6    35.89    41.49   0.92 o
   4  21   7   421.55   435.72   4.92 o
   4  21   8   289.92   304.30   6.48 o
   4  22   0   170.38   156.08   1.98 o
   4  22   1   116.36   111.06   1.22 o
   4  22   2   390.20   368.08   2.39 o
   4  22   3     0.73     1.59   0.44 o
   4  22   4     0.05     1.22   0.47 <
   4  22   5    65.60    67.12   1.14 o
   4  22   6    60.51    54.66   1.01 o
   4  22   7   299.14   312.38   4.18 o
   4  22   8   292.12   290.10   5.74 o
   4  23   0    56.17    53.48   1.22 o
   4  23   1    49.27    46.05   0.77 o
   4  23   2     7.42     3.96   0.44 o
   4  23   3   116.70   123.47   1.37 o
   4  23   4   357.64   356.03   2.87 o
   4  23   5    27.73    19.78   0.68 o
   4  23   6   434.97   451.94   3.52 o
   4  23   7     9.73    10.28   0.66 o
   4  23   8    45.99    49.54   1.42 o
   4  24   0   130.94   119.82   1.58 o
   4  24   1   229.72   234.37   1.50 o
   4  24   2    11.96    11.07   0.51 o
   4  24   3    29.88    33.61   0.79 o
   4  24   4    38.05    33.53   0.84 o
   4  24   5    76.83    71.42   1.12 o
   4  24   6     2.77     3.75   0.46 o
   4  24   7     3.03     4.94   0.48 o
   4  24   8    17.26    13.16   1.17 o
   4  25   0   841.53   717.40   3.83 o
   4  25   1     5.13     3.23   0.39 o
   4  25   2  1058.35  1033.76   7.06 o
   4  25   3    40.52    32.76   0.77 o
   4  25   4   125.42   113.20   1.42 o
   4  25   5    50.42    48.38   0.94 o
   4  25   6     3.09     5.12   0.48 o
   4  25   7    85.90    79.28   1.90 o
   4  26   0    14.75     9.35   0.62 o
   4  26   1   259.34   252.56   1.71 o
   4  26   2   150.11   181.56   1.53 o
   4  26   3   182.76   179.48   1.62 o
   4  26   4    60.00    58.85   1.00 o
   4  26   5     0.17    -0.18   0.40 <
   4  26   6    20.05    20.08   0.65 o
   4  26   7    23.78    27.47   0.81 o
   4  27   0  2909.90  2843.19  17.80 o
   4  27   1   518.20   468.82   2.37 o
   4  27   2   150.29   127.37   1.29 o
   4  27   3   330.03   318.30   2.30 o
   4  27   4   215.76   201.75   1.78 o
   4  27   5    24.03    29.92   0.76 o
   4  27   6     0.02     0.36   0.36 <
   4  27   7   141.80   152.48   2.00 o
   4  28   0     5.42     5.11   0.59 o
   4  28   1   469.57   461.82   2.53 o
   4  28   2     0.01     1.51   0.38 o
   4  28   3   432.06   396.90   2.28 o
   4  28   4   103.34    92.81   1.21 o
   4  28   5    20.71    19.62   0.60 o
   4  28   6    47.99    49.00   0.97 o
   4  29   0  1035.22   995.66   6.59 o
   4  29   1    30.26    30.44   0.65 o
   4  29   2     3.64     2.75   0.36 o
   4  29   3   244.10   243.80   1.77 o
   4  29   4    10.75    10.49   0.49 o
   4  29   5    28.97    23.82   0.61 o
   4  29   6   261.09   237.17   2.50 o
   4  30   0     0.41     1.41   0.47 <
   4  30   1   111.05   123.44   1.18 o
   4  30   2     0.09     0.53   0.33 <
   4  30   3     0.22     0.85   0.35 <
   4  30   4   297.22   321.17   3.16 o
   4  30   5    12.10    11.92   0.59 o
   4  30   6    91.52    81.24   2.95 o
   4  31   0   370.83   328.14   3.11 o
   4  31   1    29.83    26.58   0.66 o
   4  31   2    57.49    41.90   0.81 o
   4  31   3     8.55    11.84   0.49 o
   4  31   4    27.64    26.35   0.64 o
   4  31   5     3.72     2.53   0.40 o
   4  32   0    66.37    82.30   1.38 o
   4  32   1    29.72    29.22   0.65 o
   4  32   2     0.75     1.27   0.31 o
   4  32   3   204.12   218.55   1.90 o
   4  32   4    27.44    25.54   0.65 o
   4  32   5    76.42    79.25   4.02 o
   4  33   0    43.30    52.03   1.18 o
   4  33   1    24.96    24.06   0.60 o
   4  33   2    48.45    50.04   0.82 o
   4  33   3    10.55    10.01   0.44 o
   4  33   4   284.71   296.36   2.61 o
   4  34   0   179.91   173.57   2.33 o
   4  34   1     0.44     0.35   0.34 <
   4  34   2     1.37     2.24   0.38 o
   4  34   3    23.25    20.90   0.77 o
   4  35   0    27.41    32.47   1.11 o
   4  35   1    43.11    39.64   0.94 o
   4  35   2    48.26    49.99   0.98 o
   4  36   0   267.58   289.93   5.01 o
   5   0   1  1360.62  1423.69   8.42 o
   5   0   2    37.07    66.19   2.77 o
   5   0   3  1153.74  1320.01  11.60 o
   5   0   4    71.68    64.09   1.47 o
   5   0   5    94.24    94.54   1.80 o
   5   0   6   162.92   147.17   2.37 o
   5   0   7   421.09   395.71   4.94 o
   5   0   8    29.73    24.70   1.50 o
   5   0   9     0.14     2.34   0.81 <
   5   0  10     3.31     2.93   2.04 <
   5   1   1  1179.58  1279.42   6.39 o
   5   1   2  2712.88  2908.01  12.28 o
   5   1   3    81.17    71.93   1.13 o
   5   1   4   327.30   341.43   2.49 o
   5   1   5     1.32     1.64   0.48 o
   5   1   6    11.04    17.05   0.79 o
   5   1   7   116.20   112.35   1.43 o
   5   1   8   104.20   101.76   1.85 o
   5   1   9   173.92   189.25   3.38 o
   5   1  10     0.69     2.84   1.36 <
   5   2   1   960.81  1071.33   4.43 o
   5   2   2    25.39    29.60   1.14 o
   5   2   3  1698.17  1788.50   7.34 o
   5   2   4   480.00   477.27   3.79 o
   5   2   5    42.29    42.21   0.98 o
   5   2   6    11.92    13.21   0.66 o
   5   2   7    80.05    68.29   1.20 o
   5   2   8    33.92    50.33   1.18 o
   5   2   9   195.04   161.06   2.69 o
   5   2  10   120.75   143.67  20.19 o
   5   3   1   557.51   650.92   3.03 o
   5   3   2    44.62    52.03   0.90 o
   5   3   3   434.61   509.42   2.89 o
   5   3   4    44.70    61.88   1.01 o
   5   3   5    85.20    90.96   1.50 o
   5   3   6    42.24    45.62   1.02 o
   5   3   7   364.64   318.37   3.23 o
   5   3   8   600.87   613.03   8.81 o
   5   3   9    29.91    32.20   0.98 o
   5   3  10   263.10   226.60   2.47 o
   5   4   1    44.36    61.92   0.86 o
   5   4   2   150.75   151.81   1.36 o
   5   4   3   146.60   146.58   1.41 o
   5   4   4   139.81   151.16   1.50 o
   5   4   5   517.34   512.95   4.02 o
   5   4   6    25.51    27.67   0.80 o
   5   4   7    45.31    38.11   1.00 o
   5   4   8    24.93    31.32   1.04 o
   5   4   9    43.87    51.71   1.38 o
   5   4  10    30.92    34.53   1.00 o
   5   5   1   144.11   162.81   1.29 o
   5   5   2  1865.03  1893.77   8.95 o
   5   5   3    40.57    45.55   1.00 o
   5   5   4   154.94   148.63   1.62 o
   5   5   5    25.21    21.87   0.81 o
   5   5   6   239.31   234.21   1.85 o
   5   5   7    91.04    86.55   1.32 o
   5   5   8   321.95   323.97   4.95 o
   5   5   9   230.74   217.13   5.05 o
   5   5  10    25.44    25.05   0.87 o
   5   6   1     1.10     2.80   0.54 o
   5   6   2   399.88   443.94   2.61 o
   5   6   3   567.86   562.35   3.46 o
   5   6   4     4.25     8.41   0.53 o
   5   6   5    10.27     8.56   0.60 o
   5   6   6    82.26    86.75   1.22 o
   5   6   7   126.03   113.51   1.53 o
   5   6   8   177.31   174.73   2.27 o
   5   6   9   188.85   177.90   4.11 o
   5   6  10   106.82   100.22   1.79 o
   5   7   1     3.87     2.05   0.57 o
   5   7   2    43.97    35.38   0.74 o
   5   7   3    21.45    21.24   0.69 o
   5   7   4   119.13   156.38   1.68 o
   5   7   5   348.25   350.59   2.93 o
   5   7   6    28.98    29.27   0.87 o
   5   7   7   578.59   563.48   5.10 o
   5   7   8   361.66   336.20   3.75 o
   5   7   9     9.38     9.18   0.64 o
   5   7  10   648.16   610.02   4.57 o
   5   8   1   509.62   484.52   2.28 o
   5   8   2   317.55   297.94   2.00 o
   5   8   3    21.70    22.20   0.68 o
   5   8   4   240.87   257.66   2.52 o
   5   8   5    25.53    17.34   0.91 o
   5   8   6   481.34   486.72   3.82 o
   5   8   7    44.00    51.27   1.04 o
   5   8   8    32.52    31.99   0.93 o
   5   8   9     6.49     4.26   0.59 o
   5   8  10     4.22     4.86   2.53 <
   5   9   1   239.95   255.58   1.59 o
   5   9   2     0.84     2.53   0.47 o
   5   9   3  1623.43  1589.50   7.86 o
   5   9   4   981.38  1016.88   5.89 o
   5   9   5    11.17     8.59   0.80 o
   5   9   6   240.12   264.16   2.36 o
   5   9   7     1.08     1.38   0.55 <
   5   9   8   102.82    99.55   1.57 o
   5   9   9    72.72    68.80   1.71 o
   5  10   1   147.41   134.06   1.53 o
   5  10   2   473.93   435.95   2.40 o
   5  10   3  1611.77  1608.08   8.23 o
   5  10   4   696.83   679.07   5.21 o
   5  10   5  2567.77  2712.77  10.14 o
   5  10   6   248.90   270.83   2.06 o
   5  10   7     4.83     5.57   0.58 o
   5  10   8    33.91    38.66   1.08 o
   5  10   9    90.49    87.57   1.88 o
   5  11   1     1.62     3.69   0.44 o
   5  11   2   347.69   342.70   2.08 o
   5  11   3   116.22   108.82   1.32 o
   5  11   4   752.02   766.34   3.79 o
   5  11   5   155.61   175.99   1.81 o
   5  11   6     8.04    11.09   0.68 o
   5  11   7   112.67   123.96   2.05 o
   5  11   8    38.43    33.31   1.03 o
   5  11   9     2.64     2.96   0.66 o
   5  12   1   740.11   700.91   3.09 o
   5  12   2    52.57    62.44   0.96 o
   5  12   3     8.17     8.19   0.54 o
   5  12   4   418.19   395.99   2.72 o
   5  12   5   806.86   796.22   5.90 o
   5  12   6   229.04   252.54   2.12 o
   5  12   7   211.63   204.74   2.59 o
   5  12   8    46.11    41.52   1.24 o
   5  12   9   116.81   135.18   4.11 o
   5  13   1    44.48    40.98   0.76 o
   5  13   2    55.72    73.04   1.05 o
   5  13   3   622.63   629.35   3.47 o
   5  13   4  1030.91  1053.82   6.08 o
   5  13   5   265.09   260.25   2.07 o
   5  13   6   167.90   169.81   1.69 o
   5  13   7   302.99   300.27   4.19 o
   5  13   8   245.01   231.33   4.44 o
   5  13   9     2.28     3.54   0.60 o
   5  14   1   503.08   503.42   2.76 o
   5  14   2  1511.63  1508.20   7.31 o
   5  14   3  3750.25  3796.70  16.11 o
   5  14   4  1108.49  1053.36   5.67 o
   5  14   5   691.68   724.36   4.20 o
   5  14   6   202.68   231.27   2.20 o
   5  14   7    25.41    23.07   0.89 o
   5  14   8   162.22   176.14   2.89 o
   5  14   9   242.83   276.48   9.56 o
   5  15   1    15.04    15.23   0.68 o
   5  15   2    55.03    51.23   0.91 o
   5  15   3   504.02   503.80   3.06 o
   5  15   4  1260.46  1274.99   5.32 o
   5  15   5    14.21    14.36   0.71 o
   5  15   6    87.24    76.70   1.18 o
   5  15   7    44.16    49.56   1.16 o
   5  15   8    10.68    15.89   0.71 o
   5  15   9     0.20     0.55   0.63 <
   5  16   1   707.69   713.03   3.03 o
   5  16   2    22.41    27.06   0.73 o
   5  16   3   257.62   246.02   2.04 o
   5  16   4  1125.45  1161.60   6.04 o
   5  16   5  2639.08  2681.72  13.40 o
   5  16   6     7.90     9.23   0.60 o
   5  16   7   150.90   155.84   2.83 o
   5  16   8    35.31    40.95   1.20 o
   5  16   9     1.86    -0.07   0.56 <
   5  17   1    13.84    17.73   0.71 o
   5  17   2    65.36    70.76   1.05 o
   5  17   3   369.00   379.96   2.45 o
   5  17   4    77.68    79.82   1.19 o
   5  17   5   160.60   163.24   1.73 o
   5  17   6     0.18     1.12   0.49 <
   5  17   7   145.76   154.14   2.27 o
   5  17   8    53.86    50.17   1.53 o
   5  18   1   478.77   495.64   2.65 o
   5  18   2   565.36   538.97   2.81 o
   5  18   3   623.81   663.19   3.50 o
   5  18   4   142.52   126.11   1.49 o
   5  18   5   742.95   787.77   5.27 o
   5  18   6   327.91   341.86   3.16 o
   5  18   7     1.53     2.50   0.47 o
   5  18   8    13.21    15.19   0.80 o
   5  19   1   139.43   158.43   1.50 o
   5  19   2     2.04     2.49   0.39 o
   5  19   3     4.46     4.90   0.49 o
   5  19   4   426.57   431.31   2.73 o
   5  19   5   103.26    97.68   1.47 o
   5  19   6   145.65   144.84   1.57 o
   5  19   7    62.15    55.27   1.22 o
   5  19   8    18.63    18.09   0.95 o
   5  20   1   142.71   136.48   1.29 o
   5  20   2   322.28   330.14   2.18 o
   5  20   3    40.43    40.30   0.88 o
   5  20   4     0.11     0.71   0.44 <
   5  20   5    39.96    41.91   0.96 o
   5  20   6     1.13     0.84   0.47 <
   5  20   7     1.58     1.28   0.41 o
   5  20   8    28.06    28.79   1.10 o
   5  21   1   106.22    98.10   1.08 o
   5  21   2    61.34    65.39   0.97 o
   5  21   3   199.12   205.18   1.75 o
   5  21   4    73.16    73.22   1.09 o
   5  21   5    54.85    55.32   1.07 o
   5  21   6     2.30     2.96   0.45 o
   5  21   7    23.76    27.98   0.88 o
   5  21   8   114.87   129.29   3.64 o
   5  22   1    51.48    44.67   0.76 o
   5  22   2    22.68    17.40   0.58 o
   5  22   3   219.62   233.77   1.84 o
   5  22   4   222.84   222.12   1.84 o
   5  22   5    75.39    77.57   1.18 o
   5  22   6    38.77    41.01   0.94 o
   5  22   7     2.79     4.39   0.43 o
   5  23   1   328.01   319.84   1.96 o
   5  23   2   404.14   410.13   2.58 o
   5  23   3    43.32    45.93   0.84 o
   5  23   4   115.20   124.00   1.37 o
   5  23   5    41.75    40.13   0.86 o
   5  23   6     1.68     1.71   0.35 o
   5  23   7     0.00     1.93   0.40 o
   5  24   1     0.91     1.17   0.35 o
   5  24   2    54.19    52.87   0.90 o
   5  24   3    13.04    13.47   0.53 o
   5  24   4     0.05     0.38   0.36 <
   5  24   5     8.90     8.67   0.48 o
   5  24   6    23.09    25.41   0.73 o
   5  24   7    11.40     9.79   0.57 o
   5  25   1   391.40   391.78   2.08 o
   5  25   2    28.25    23.34   0.64 o
   5  25   3    11.24    13.30   0.53 o
   5  25   4     2.78     2.68   0.40 o
   5  25   5     3.00     2.49   0.36 o
   5  25   6     0.01     0.25   0.31 <
   5  26   1    32.98    38.49   0.73 o
   5  26   2    34.83    31.68   0.71 o
   5  26   3   694.63   682.76   4.05 o
   5  26   4   172.19   190.27   1.70 o
   5  26   5    26.89    27.48   0.75 o
   5  26   6    64.20    69.98   1.15 o
   5  27   1   676.31   636.16   2.77 o
   5  27   2  1674.63  1670.83   7.35 o
   5  27   3    50.75    54.34   0.89 o
   5  27   4    74.62    73.25   1.04 o
   5  27   5    46.93    41.19   0.79 o
   5  27   6    58.67    50.15   1.09 o
   5  28   2    20.10    27.78   0.67 o
   5  28   3   484.12   509.70   3.71 o
   5  28   4   112.88   118.04   1.25 o
   5  28   5   121.66   123.47   1.46 o
   5  29   1   378.55   357.38   2.53 o
   5  29   2    93.36    91.74   1.08 o
   5  29   3   596.55   587.13   5.17 o
   5  29   4     5.94     5.79   0.41 o
   5  29   5     4.94     8.33   0.45 o
   5  30   1   240.05   241.69   1.84 o
   5  30   2     3.90     3.57   0.33 o
   5  30   3   350.23   381.49   4.22 o
   5  30   4     2.84     3.42   0.33 o
   5  31   1   200.16   180.16   1.86 o
   5  31   2    55.58    64.49   0.97 o
   5  31   3    13.97    12.20   0.46 o
   5  31   4     6.12     6.93   0.46 o
   5  32   1    20.94    24.42   0.63 o
   5  32   2     1.38     3.85   0.34 o
   5  32   3    13.79    16.71   0.61 o
   5  33   1   208.48   210.20   2.75 o
   5  33   2   137.20   146.18   1.81 o
   6   0   0     3.66     6.48   2.97 <
   6   0   1  2536.67  2605.82  17.76 o
   6   0   2   418.89   445.96   4.13 o
   6   0   3   435.54   434.22   4.93 o
   6   0   4   808.12   963.78   8.41 o
   6   0   5     6.86     1.45   0.67 <
   6   0   6    12.20    14.68   0.95 o
   6   0   7    15.33    20.40   1.13 o
   6   0   8    82.61    84.86   3.06 o
   6   0   9   493.53   502.87  10.06 o
   6   1   0    11.80    18.49   0.91 o
   6   1   1    15.79    17.15   0.88 o
   6   1   2   311.91   321.89   2.38 o
   6   1   3    10.92    13.11   0.65 o
   6   1   4   850.98   923.58   6.99 o
   6   1   5    91.11    79.55   1.12 o
   6   1   6     9.74    12.01   0.63 o
   6   1   7   112.82   136.46   1.76 o
   6   1   8   113.97   108.21   2.42 o
   6   1   9     5.37     9.90   0.84 o
   6   2   0    15.16    17.23   1.31 o
   6   2   1    21.94    19.89   0.65 o
   6   2   2    36.44    40.12   0.96 o
   6   2   3     0.91     4.92   0.89 o
   6   2   4    63.27    66.12   1.18 o
   6   2   5    15.24    22.23   0.74 o
   6   2   6   121.85   121.42   1.48 o
   6   2   7    58.02    65.85   1.22 o
   6   2   8   106.88   106.86   1.85 o
   6   2   9    60.91    68.66   4.29 o
   6   3   0    37.95    30.03   1.12 o
   6   3   1   451.19   507.90   2.71 o
   6   3   2     6.17     2.10   0.50 o
   6   3   3   657.97   713.81   5.74 o
   6   3   4   149.18   153.26   1.70 o
   6   3   5   228.57   186.28   1.79 o
   6   3   6   128.16   101.23   1.30 o
   6   3   7   242.53   224.05   3.16 o
   6   3   8    67.97    51.72   1.18 o
   6   3   9     2.59     1.50   0.78 <
   6   4   0   232.46   255.83   2.73 o
   6   4   1     3.46     6.68   0.75 o
   6   4   2    76.96    82.56   1.34 o
   6   4   3   256.41   253.46   2.29 o
   6   4   4     0.69     1.22   0.62 <
   6   4   5    83.45    61.71   1.13 o
   6   4   6    12.89     9.42   0.62 o
   6   4   7    85.10    75.11   1.32 o
   6   4   8    47.60    48.25   1.16 o
   6   4   9     9.18     5.29   0.47 o
   6   5   0  3652.93  3571.17  17.14 o
   6   5   1   121.37   122.32   1.37 o
   6   5   2   232.10   245.29   2.23 o
   6   5   3   416.22   433.40   2.96 o
   6   5   4     0.89     3.14   0.85 o
   6   5   5    56.97    60.66   1.05 o
   6   5   6    29.42    30.35   0.83 o
   6   5   7    18.30    13.95   0.81 o
   6   5   8   262.71   268.32   5.88 o
   6   5   9     0.01    -0.46   0.62 <
   6   6   0    15.86    14.30   0.78 o
   6   6   1   164.59   150.82   1.55 o
   6   6   2   336.57   347.32   2.39 o
   6   6   3   211.26   207.36   2.06 o
   6   6   4   376.01   401.44   3.47 o
   6   6   5   153.51   172.59   1.72 o
   6   6   6     0.75     1.47   0.51 <
   6   6   7   135.44   149.83   1.96 o
   6   6   8    50.40    55.41   1.32 o
   6   6   9    20.99    20.17   1.00 o
   6   7   0  1571.30  1567.11   9.46 o
   6   7   1    18.54    18.46   0.63 o
   6   7   2     1.69     2.48   0.63 o
   6   7   3   422.07   408.02   2.82 o
   6   7   4   103.67   112.08   1.48 o
   6   7   5   614.88   598.95   3.54 o
   6   7   6     1.53     1.55   0.56 <
   6   7   7   180.93   190.49   3.19 o
   6   7   8    21.59    18.94   0.72 o
   6   7   9     0.86     2.60   0.56 o
   6   8   0    18.97    29.63   1.02 o
   6   8   1   253.62   261.64   1.99 o
   6   8   2    11.73     8.39   0.54 o
   6   8   3   136.86   139.81   1.66 o
   6   8   4     1.49     3.05   0.53 o
   6   8   5     8.17     7.60   0.56 o
   6   8   6    63.21    70.12   1.19 o
   6   8   7     9.56    10.74   0.61 o
   6   8   8    43.25    37.12   1.25 o
   6   8   9    80.43    80.47   1.50 o
   6   9   0   103.28    91.78   1.65 o
   6   9   1     5.64     5.73   0.47 o
   6   9   2   123.19   126.75   1.44 o
   6   9   3     5.30     6.39   0.74 o
   6   9   4    10.55    18.80   0.66 o
   6   9   5    12.62    17.84   0.69 o
   6   9   6     0.01     2.48   0.55 o
   6   9   7    55.38    62.71   1.17 o
   6   9   8   152.42   156.36   3.28 o
   6   9   9   338.97   334.68   4.15 o
   6  10   0  1417.40  1506.62   7.92 o
   6  10   1    78.79    81.00   1.18 o
   6  10   2   565.03   596.10   2.98 o
   6  10   3   711.62   701.59   4.55 o
   6  10   4    71.01    81.30   1.18 o
   6  10   5    60.08    74.38   1.21 o
   6  10   6   161.52   169.61   2.11 o
   6  10   7   166.93   174.36   2.63 o
   6  10   8   128.67   151.73   3.85 o
   6  11   0    39.56    50.45   1.28 o
   6  11   1    94.11    98.41   1.32 o
   6  11   2   408.53   423.76   2.66 o
   6  11   3   599.57   641.05   3.46 o
   6  11   4   906.02   918.75   4.66 o
   6  11   5    87.53    85.78   1.24 o
   6  11   6   533.12   532.74   4.54 o
   6  11   7    43.63    39.10   0.91 o
   6  11   8    79.43    85.48   2.29 o
   6  12   0   185.89   197.26   2.46 o
   6  12   1   177.49   163.62   1.65 o
   6  12   2    24.11    25.84   0.76 o
   6  12   3   282.66   260.14   1.82 o
   6  12   4   221.51   212.45   1.81 o
   6  12   5    94.50    91.30   1.24 o
   6  12   6   869.28   889.81   8.29 o
   6  12   7    39.94    46.50   1.21 o
   6  12   8    54.05    53.85   1.75 o
   6  13   0    41.96    49.04   1.36 o
   6  13   1   760.11   790.05   3.60 o
   6  13   2  1050.08  1035.72   6.80 o
   6  13   3   807.93   846.27   5.11 o
   6  13   4     4.08     5.94   0.67 o
   6  13   5    14.16    15.34   0.65 o
   6  13   6   152.73   180.46   1.82 o
   6  13   7    18.44    23.47   0.74 o
   6  13   8    98.33    95.12   2.53 o
   6  14   0  8148.01  8550.65  38.55 o
   6  14   1   442.80   428.69   2.93 o
   6  14   2  3331.79  3477.20  17.38 o
   6  14   3   272.58   269.68   1.90 o
   6  14   4   149.76   156.53   1.87 o
   6  14   5   677.28   710.04   4.58 o
   6  14   6   143.10   151.55   1.90 o
   6  14   7    45.94    45.42   0.92 o
   6  14   8    47.84    48.73   1.27 o
   6  15   0  1443.22  1513.20  14.48 o
   6  15   1   186.69   200.50   1.63 o
   6  15   2  1304.90  1301.17   6.65 o
   6  15   3    22.62    24.57   1.02 o
   6  15   4     2.35     3.61   0.67 o
   6  15   5    35.99    30.87   0.78 o
   6  15   6    20.15    16.67   0.64 o
   6  15   7   131.95   137.83   2.60 o
   6  15   8   161.62   186.98   2.84 o
   6  16   0   146.21   149.23   2.07 o
   6  16   1   296.96   290.04   2.10 o
   6  16   2   218.74   226.98   1.81 o
   6  16   3   917.58   991.58   6.23 o
   6  16   4    89.66    91.59   1.25 o
   6  16   5     0.02     0.70   0.43 <
   6  16   6   588.88   581.35   5.50 o
   6  16   7    19.45    21.11   0.76 o
   6  16   8    19.92    18.02   0.97 o
   6  17   0     0.23     1.61   0.62 <
   6  17   1   161.65   170.62   1.58 o
   6  17   2    82.28    98.57   1.28 o
   6  17   3   313.25   328.07   2.24 o
   6  17   4    52.73    55.67   1.01 o
   6  17   5     2.18     4.53   0.44 o
   6  17   6   236.82   230.34   2.50 o
   6  17   7    35.93    34.51   0.82 o
   6  18   0   692.69   744.32   6.73 o
   6  18   1    50.25    48.56   0.89 o
   6  18   2   221.60   223.32   1.89 o
   6  18   3   149.63   149.34   1.55 o
   6  18   4    32.45    34.33   0.81 o
   6  18   5     0.00     0.57   0.36 <
   6  18   6     2.28     2.47   0.38 o
   6  18   7    59.10    60.34   1.35 o
   6  19   0   103.19    92.69   1.64 o
   6  19   1    27.32    27.37   0.70 o
   6  19   2   238.29   252.28   1.98 o
   6  19   3    35.57    35.98   0.82 o
   6  19   4   197.85   219.44   1.76 o
   6  19   5    24.89    23.48   0.65 o
   6  19   6     0.71     0.49   0.39 <
   6  19   7    51.76    46.73   1.07 o
   6  20   0     5.69     6.05   0.61 o
   6  20   1    35.26    36.07   0.78 o
   6  20   2     0.12     0.58   0.39 <
   6  20   3    55.99    56.63   0.97 o
   6  20   4     6.83     6.30   0.45 o
   6  20   5    66.03    63.24   0.98 o
   6  20   6    51.52    51.31   0.96 o
   6  20   7     1.80     1.31   0.40 o
   6  21   0     7.14     6.22   0.57 o
   6  21   1    13.54    12.18   0.53 o
   6  21   2     1.07     1.58   0.39 o
   6  21   3   176.01   178.14   1.66 o
   6  21   4   106.17   112.60   1.26 o
   6  21   5   281.59   287.76   3.16 o
   6  21   6    59.32    66.89   1.25 o
   6  21   7   137.42   157.08   6.27 o
   6  22   0     0.97     3.51   0.63 o
   6  22   1     1.24     0.95   0.35 <
   6  22   2    75.16    68.06   1.08 o
   6  22   3   521.23   533.35   2.75 o
   6  22   4   352.65   372.64   2.36 o
   6  22   5    21.73    20.01   0.57 o
   6  22   6    52.89    55.91   0.88 o
   6  23   0   552.59   544.19   4.40 o
   6  23   1    89.46    86.19   1.08 o
   6  23   2     5.87     5.22   0.43 o
   6  23   3   155.36   151.34   1.47 o
   6  23   4     0.07     1.49   0.34 o
   6  23   5    32.07    34.65   0.67 o
   6  23   6     4.85     6.21   0.42 o
   6  24   0    63.27    65.22   1.39 o
   6  24   1    11.86     9.38   0.44 o
   6  24   2    87.42    91.29   1.16 o
   6  24   3     1.20     1.82   0.34 o
   6  24   4    53.57    49.19   0.77 o
   6  24   5     6.86     8.12   0.39 o
   6  24   6   110.34   127.15   3.17 o
   6  25   0   152.04   156.04   2.10 o
   6  25   1   157.56   168.85   1.40 o
   6  25   2     0.20     0.82   0.36 <
   6  25   3   167.18   171.14   1.52 o
   6  25   4     3.94     5.82   0.38 o
   6  25   5    64.18    69.52   1.28 o
   6  26   0     0.00     0.00   0.46 <
   6  26   1   310.72   309.86   2.10 o
   6  26   2    58.50    75.21   1.00 o
   6  26   3     0.08     0.35   0.31 <
   6  26   4     1.22     1.89   0.33 o
   6  26   5    35.91    26.35   0.99 o
   6  27   0   549.55   557.81   3.82 o
   6  27   1    19.72    22.31   0.55 o
   6  27   2     0.46     0.94   0.29 o
   6  27   3     0.72     1.87   0.30 o
   6  27   4   386.91   338.08   3.00 o
   6  28   0   108.38   132.70   1.79 o
   6  28   1   285.08   270.47   2.31 o
   6  28   2    65.66    64.07   0.88 o
   6  28   3   163.68   156.86   1.40 o
   6  28   4    29.63    26.20   0.86 o
   6  29   0    86.06    83.05   1.43 o
   6  29   1    10.74    11.39   0.46 o
   6  29   2    50.60    42.41   0.79 o
   6  29   3    36.26    42.68   0.97 o
   6  30   0     6.76     8.65   0.66 o
   6  30   1     7.04    10.41   0.52 o
   6  30   2     8.70    12.66   0.54 o
   6  31   0   113.05   128.85   2.77 o
   6  31   1   125.59   126.53   2.66 o
   7   0   1  1801.43  1881.98  15.32 o
   7   0   2  1059.02  1177.69  10.46 o
   7   0   3    68.49    43.70   1.57 o
   7   0   4   190.83   153.14   3.32 o
   7   0   5   296.06   272.06   4.15 o
   7   0   6   257.81   236.92   5.10 o
   7   0   7    28.16    31.97   1.64 o
   7   0   8   125.68   150.55   3.68 o
   7   1   1    53.64    61.57   1.73 o
   7   1   2    17.88    26.31   1.17 o
   7   1   3   154.15   150.83   1.78 o
   7   1   4     2.25     1.96   0.51 o
   7   1   5   299.44   308.76   2.59 o
   7   1   6    56.45    54.81   1.32 o
   7   1   7    17.37    18.04   0.67 o
   7   1   8    10.22    10.22   2.01 o
   7   2   1   262.29   252.13   2.19 o
   7   2   2     0.01     1.90   0.59 o
   7   2   3    45.40    46.40   0.98 o
   7   2   4    36.24    39.24   0.92 o
   7   2   5    20.83    25.06   1.10 o
   7   2   6   170.57   165.76   2.26 o
   7   2   7    11.55    14.89   0.62 o
   7   2   8     0.95     2.19   0.71 o
   7   3   1     2.84     5.33   0.49 o
   7   3   2   110.18   105.58   1.59 o
   7   3   3    12.19    22.61   0.79 o
   7   3   4   176.04   131.07   1.61 o
   7   3   5     3.00     8.35   0.70 o
   7   3   6    58.82    46.07   1.24 o
   7   3   7    37.23    27.68   0.96 o
   7   3   8   200.02   206.24   3.08 o
   7   4   1    83.12    89.75   1.30 o
   7   4   2   942.11   982.72   9.58 o
   7   4   3    20.19    13.34   0.69 o
   7   4   4   205.43   184.74   1.84 o
   7   4   5   328.53   313.74   2.74 o
   7   4   6   176.21   165.36   2.36 o
   7   4   7     0.26     2.58   0.50 o
   7   4   8    10.49    12.62   0.86 o
   7   5   1   113.93   144.45   1.62 o
   7   5   2   429.18   445.67   5.31 o
   7   5   3   261.52   277.42   2.24 o
   7   5   4    20.60    25.24   0.88 o
   7   5   5   552.21   547.86   4.86 o
   7   5   6    30.86    33.83   1.01 o
   7   5   7   121.72   105.98   1.87 o
   7   5   8   185.40   190.92  10.94 o
   7   6   1     7.43     7.53   0.76 o
   7   6   2    33.79    43.14   1.24 o
   7   6   3    50.29    46.18   0.98 o
   7   6   4    66.73    63.07   1.14 o
   7   6   5   286.36   309.32   2.77 o
   7   6   6   327.44   345.91   4.13 o
   7   6   7    19.24    20.21   0.69 o
   7   6   8    27.05    29.53   1.07 o
   7   7   1    39.90    41.45   0.92 o
   7   7   2   572.25   597.04   5.15 o
   7   7   3    17.52    18.53   0.72 o
   7   7   4    39.01    34.21   0.90 o
   7   7   5    18.54    19.95   0.72 o
   7   7   6    99.04    83.21   1.19 o
   7   7   7   140.22   138.01   2.71 o
   7   7   8     2.43     6.59   0.78 o
   7   8   1    33.74    32.52   0.86 o
   7   8   2    31.77    33.59   0.94 o
   7   8   3     7.29     7.44   0.62 o
   7   8   4     8.73    10.79   0.64 o
   7   8   5     0.10     1.60   0.49 o
   7   8   6    90.86    88.29   1.23 o
   7   8   7     1.62     3.31   0.46 o
   7   8   8    90.95    98.18   2.51 o
   7   9   1    60.81    59.77   1.10 o
   7   9   2   290.44   300.29   2.76 o
   7   9   3     5.75     4.89   0.56 o
   7   9   4     3.14     7.14   0.61 o
   7   9   5   209.52   212.36   1.82 o
   7   9   6    35.41    33.21   0.81 o
   7   9   7     9.19    10.73   0.70 o
   7  10   1  1387.03  1463.77   7.86 o
   7  10   2   242.22   268.08   2.26 o
   7  10   3    90.09    92.61   1.45 o
   7  10   4   112.76   108.15   1.49 o
   7  10   5    95.24    86.74   1.36 o
   7  10   6     2.67     4.48   0.46 o
   7  10   7    51.73    62.61   1.47 o
   7  11   1  2733.47  2926.92  16.22 o
   7  11   2     0.08     1.40   0.44 o
   7  11   3    27.39    28.25   0.84 o
   7  11   4    13.86    12.44   0.66 o
   7  11   5   223.96   230.50   2.18 o
   7  11   6     8.54     4.89   0.67 o
   7  11   7    56.86    60.45   1.28 o
   7  12   1   441.65   472.04   2.96 o
   7  12   2    12.30    14.96   0.64 o
   7  12   3    14.28    14.33   0.65 o
   7  12   4   288.92   311.62   2.45 o
   7  12   5     1.29     1.98   0.46 o
   7  12   6     2.17     1.05   0.40 <
   7  12   7    14.67    15.46   0.63 o
   7  13   1  2517.75  2668.64  14.28 o
   7  13   2    36.71    36.12   0.91 o
   7  13   3     3.99     3.50   0.47 o
   7  13   4    87.44    89.84   1.33 o
   7  13   5    70.09    64.41   1.07 o
   7  13   6   390.54   416.50   5.62 o
   7  13   7   361.52   361.63   6.53 o
   7  14   1   741.65   782.97   4.41 o
   7  14   2  1703.37  1755.33   7.35 o
   7  14   3     9.33    10.62   0.62 o
   7  14   4    47.06    50.66   1.04 o
   7  14   5     8.69     9.97   0.58 o
   7  14   6    24.23    19.54   0.64 o
   7  14   7    74.33    80.19   1.83 o
   7  15   1   890.09   935.48   5.43 o
   7  15   2    28.07    30.52   0.80 o
   7  15   3   325.23   349.02   2.32 o
   7  15   4    12.10    10.07   0.53 o
   7  15   5   772.65   788.55   6.85 o
   7  15   6   272.93   301.91   4.50 o
   7  15   7   289.65   301.48   5.88 o
   7  16   1    31.32    38.40   0.91 o
   7  16   2   168.39   174.12   1.72 o
   7  16   3   154.41   146.64   1.58 o
   7  16   4   268.39   270.44   2.13 o
   7  16   5   340.77   361.39   3.28 o
   7  16   6    10.71    13.81   0.55 o
   7  17   1  1040.42  1094.05   5.65 o
   7  17   2     0.72     1.67   0.42 o
   7  17   3    21.54    23.43   0.67 o
   7  17   4    35.75    34.41   0.80 o
   7  17   5   426.54   412.11   3.59 o
   7  17   6     0.14     0.65   0.36 <
   7  18   1   645.33   672.60   3.70 o
   7  18   2     5.01     5.50   0.47 o
   7  18   3   139.83   140.41   1.50 o
   7  18   4     1.72     1.81   0.37 o
   7  18   5    69.16    69.09   1.09 o
   7  18   6    15.55    16.82   0.67 o
   7  19   1     2.50     3.30   0.43 o
   7  19   2   252.79   250.51   2.17 o
   7  19   3    34.77    33.68   0.76 o
   7  19   4     7.78     6.61   0.42 o
   7  19   5     0.06     1.62   0.41 o
   7  19   6    27.58    32.46   1.00 o
   7  20   1   223.63   242.20   1.98 o
   7  20   2    64.96    67.81   1.09 o
   7  20   3    25.91    30.30   0.70 o
   7  20   4     0.95     2.21   0.33 o
   7  20   5   150.78   152.60   1.74 o
   7  21   1   167.89   171.95   1.66 o
   7  21   2    89.25    97.18   1.26 o
   7  21   3    14.39    13.86   0.51 o
   7  21   4   109.59   113.21   1.50 o
   7  21   5    34.36    33.55   1.08 o
   7  22   1    44.51    40.34   0.81 o
   7  22   2   306.11   308.57   3.16 o
   7  22   3    37.34    33.51   0.69 o
   7  22   4    44.89    42.07   1.06 o
   7  22   5   244.68   259.27   4.89 o
   7  23   1     0.42     0.78   0.35 <
   7  23   2    87.35    90.45   1.28 o
   7  23   3    68.92    61.36   1.03 o
   7  23   4     7.42     8.20   0.54 o
   7  24   1    37.65    34.86   0.74 o
   7  24   2    30.69    34.04   0.79 o
   7  24   3    65.19    57.14   1.01 o
   7  24   4   238.92   272.59   4.15 o
   7  25   1    10.40    11.65   0.46 o
   7  25   2    33.68    38.72   0.79 o
   7  25   3     1.45     0.88   0.33 <
   7  26   1   114.92   105.79   1.28 o
   7  26   2   173.03   184.33   1.85 o
   7  27   1     2.28     1.76   0.36 o
   8   0   0     0.10     0.79   1.01 <
   8   0   1    55.72    47.33   1.45 o
   8   0   2   443.71   424.02   4.67 o
   8   0   3   130.18   108.49   1.99 o
   8   0   4   941.32   927.20  10.11 o
   8   0   5     2.63     2.71   0.78 o
   8   0   6   113.51   106.04   2.57 o
   8   1   0     3.62     5.08   0.70 o
   8   1   1   394.80   398.78   2.84 o
   8   1   2    38.12    42.62   1.01 o
   8   1   3     1.71     2.99   0.46 o
   8   1   4    26.03    36.01   1.50 o
   8   1   5    59.36    65.99   1.32 o
   8   1   6     3.99     3.28   0.68 o
   8   2   0    10.87    13.24   1.49 o
   8   2   1    28.50    26.20   0.83 o
   8   2   2     3.18     4.46   0.69 o
   8   2   3    14.48    11.57   0.61 o
   8   2   4    33.83    30.74   0.87 o
   8   2   5     5.11     8.79   0.55 o
   8   2   6     3.23     4.12   0.55 o
   8   3   0  1208.50  1283.40  10.41 o
   8   3   1     1.65     3.19   0.48 o
   8   3   2   563.80   586.26   4.62 o
   8   3   3    34.64    39.85   0.97 o
   8   3   4    28.25    26.55   0.84 o
   8   3   5    29.79    31.50   0.80 o
   8   3   6     5.82     5.67   0.60 o
   8   4   0  1596.27  1679.34  18.88 o
   8   4   1    21.27    22.28   0.77 o
   8   4   2   141.83   141.29   1.70 o
   8   4   3    55.56    47.06   1.01 o
   8   4   4    41.08    35.64   0.91 o
   8   4   5    62.99    68.31   1.24 o
   8   4   6    46.12    42.92   1.71 o
   8   5   0   138.06   149.24   2.67 o
   8   5   1    15.73    14.44   0.70 o
   8   5   2    82.76    85.00   1.33 o
   8   5   3   158.06   158.49   1.92 o
   8   5   4    43.00    39.64   0.84 o
   8   5   5     0.66     0.86   0.39 <
   8   5   6   190.46   185.08   4.05 o
   8   6   0     2.98     3.66   0.74 o
   8   6   1     8.81     7.07   0.57 o
   8   6   2    36.88    33.16   0.88 o
   8   6   3     9.77     9.72   0.55 o
   8   6   4    20.45    22.65   0.69 o
   8   6   5     1.04     0.77   0.47 <
   8   6   6    27.36    28.75   0.82 o
   8   7   0   224.57   227.95   3.44 o
   8   7   1     8.92     7.89   0.57 o
   8   7   2    32.68    32.18   0.86 o
   8   7   3    93.26    90.74   1.27 o
   8   7   4     4.71     2.47   0.40 o
   8   7   5     9.33     5.65   0.48 o
   8   7   6     0.69     0.76   0.49 <
   8   8   0   159.50   163.20   2.75 o
   8   8   1    40.34    48.95   1.04 o
   8   8   2   161.65   164.78   2.04 o
   8   8   3    56.77    64.09   1.05 o
   8   8   4    69.26    79.26   1.37 o
   8   8   5    33.63    36.85   0.88 o
   8   8   6     0.60     1.69   0.40 o
   8   9   0  1461.87  1446.44  13.70 o
   8   9   1   158.01   145.00   1.70 o
   8   9   2   191.61   194.01   1.85 o
   8   9   3     0.50     1.67   0.41 o
   8   9   4    34.68    34.84   0.81 o
   8   9   5   106.50   111.81   1.91 o
   8   9   6   135.78   152.14   3.41 o
   8  10   0   139.62   150.94   2.95 o
   8  10   1   146.91   146.15   1.81 o
   8  10   2    29.76    30.53   0.81 o
   8  10   3   301.78   302.89   2.51 o
   8  10   4   101.22   113.68   1.39 o
   8  10   5     6.50     4.87   0.47 o
   8  10   6    48.31    47.66   1.17 o
   8  11   0    48.75    52.34   1.70 o
   8  11   1   487.90   518.07   4.40 o
   8  11   2   182.32   183.96   2.49 o
   8  11   3  1158.09  1207.72   9.50 o
   8  11   4   342.33   376.90   3.77 o
   8  11   5    18.22    14.28   0.55 o
   8  11   6   111.35   122.52   2.56 o
   8  12   0     1.13     1.10   0.66 <
   8  12   1    14.44    15.27   0.66 o
   8  12   2   311.57   330.98   2.52 o
   8  12   3     1.09     2.78   0.44 o
   8  12   4     1.13     2.61   0.38 o
   8  12   5    83.03    86.03   1.60 o
   8  13   0   153.92   167.50   2.82 o
   8  13   1   414.52   417.93   2.79 o
   8  13   2   284.04   309.78   2.68 o
   8  13   3   404.75   420.30   4.26 o
   8  13   4   505.28   560.45   4.55 o
   8  13   5   335.25   321.57   3.37 o
   8  14   0   374.38   402.92   4.25 o
   8  14   1     0.30     1.42   0.63 <
   8  14   2   243.65   229.64   2.56 o
   8  14   3    99.46    99.78   1.41 o
   8  14   4    86.66    90.82   1.20 o
   8  14   5   126.79   112.28   1.45 o
   8  15   0    51.61    56.96   1.63 o
   8  15   1    35.60    35.57   0.83 o
   8  15   2    40.06    43.52   0.92 o
   8  15   3     1.96     1.36   0.39 o
   8  15   4   101.23   116.07   1.53 o
   8  15   5   113.51   125.04   1.69 o
   8  16   0   943.49   952.66   9.71 o
   8  16   1     0.90     1.43   0.37 o
   8  16   2   424.22   419.09   3.56 o
   8  16   3     5.85     5.32   0.50 o
   8  16   4     1.52     1.40   0.31 o
   8  17   0   559.50   557.53   8.95 o
   8  17   1    98.63   104.29   1.59 o
   8  17   2   287.18   297.45   3.04 o
   8  17   3   878.27   929.97   6.91 o
   8  17   4   386.54   388.36   4.07 o
   8  18   0     9.99     6.90   0.74 o
   8  18   1   182.59   179.10   1.97 o
   8  18   2   126.96   126.59   1.55 o
   8  18   3   276.02   285.16   3.55 o
   8  18   4    55.16    52.59   1.27 o
   8  19   0   212.80   203.83   4.01 o
   8  19   1    47.16    42.23   0.99 o
   8  19   2     0.00     0.47   0.34 <
   8  19   3    19.81    20.46   0.71 o
   8  20   0     1.28     2.16   0.71 o
   8  20   1    15.11    13.38   0.56 o
   8  20   2   134.39   125.69   1.47 o
   8  20   3    35.68    35.10   1.05 o
   8  21   0     4.96     3.34   0.59 o
   8  21   1     6.07     6.81   0.46 o
   8  21   2    43.83    44.72   1.32 o
   8  22   0   129.30   132.73   2.51 o
   8  22   1    33.87    33.43   0.92 o
   9   0   1   365.79   347.82   4.65 o
   9   0   2    81.86    64.21   1.63 o
   9   0   3    40.86    37.89   1.23 o
   9   0   4    31.64    23.66   0.99 o
   9   1   1   150.43   148.79   1.87 o
   9   1   2   166.85   159.28   1.70 o
   9   1   3    89.35    94.61   1.53 o
   9   1   4    16.76    13.87   0.53 o
   9   2   1    83.30    77.79   1.40 o
   9   2   2    12.60    15.57   0.67 o
   9   2   3     2.71     1.85   0.33 o
   9   2   4    10.24    10.77   0.53 o
   9   3   1    46.81    46.79   1.05 o
   9   3   2    28.01    29.50   0.81 o
   9   3   3     0.88     2.24   0.37 o
   9   3   4    28.45    22.28   0.73 o
   9   4   1    22.76    17.02   0.73 o
   9   4   2    89.59   101.21   1.40 o
   9   4   3     6.89     7.95   0.47 o
   9   4   4    15.60    14.96   0.70 o
   9   5   1     2.11     1.99   0.42 o
   9   5   2     2.99     2.74   0.38 o
   9   5   3   153.10   150.03   1.98 o
   9   5   4   103.49   102.40   2.31 o
   9   6   1     8.01     6.87   0.50 o
   9   6   2     8.92     7.83   0.48 o
   9   6   3     0.96     2.27   0.36 o
   9   6   4    53.73    54.62   1.48 o
   9   7   1    59.11    49.87   1.18 o
   9   7   2     0.70     1.60   0.32 o
   9   7   3     9.37    15.91   0.62 o
   9   7   4    33.41    29.11   0.93 o
   9   8   1    88.88    87.20   1.51 o
   9   8   2    99.09    98.38   2.03 o
   9   8   3   386.03   387.19   6.06 o
   9   8   4   320.84   340.48   5.12 o
   9   9   1    78.13    74.90   1.46 o
   9   9   2   169.02   161.20   1.95 o
   9   9   3   116.23   125.89   1.93 o
   9  10   1    50.65    48.63   1.07 o
   9  10   2    41.48    42.80   0.97 o
   9  10   3     0.60     2.01   0.44 o
   9  11   1   450.40   439.22   4.90 o
   9  11   2     0.21     0.21   0.36 <
   9  11   3    64.04    75.40   1.71 o
   9  12   1   150.38   158.31   2.24 o
   9  12   2     4.27     3.19   0.37 o
   9  12   3   100.58   109.48   2.32 o
   9  13   1    74.92    75.90   1.26 o
   9  13   2   158.15   154.30   2.10 o
   9  14   1     7.38     7.82   0.52 o
   9  14   2    30.46    25.58   1.04 o
   9  15   1   225.11   241.76   3.31 o
